# Supplementary material for: Circadian ADCY3 Ser107Pro variant bridges difficulty awakening in the morning and adiposity
Source: iScience. 2025 Dec 30;29(2):114587. doi: 10.1016/j.isci.2025.114587 (PMC12860998; doi:10.1016/j.isci.2025.114587)
Supplement: Table S1. Characteristics of GWAS datasets used in this study [file mmc2.xlsx]

## Sheet: S1 GWAS details
Table S1: Characteristics of GWAS Datasets Used in This Study.
Details of the genome-wide association study summary statistics used for pleiotropy and colocalization analyses, including cohort, phenotype, sample size (N), and key quality control metrics
			Genotyping and quality control (QC)					Genome-wide association analysis (GWAS)
Cohort	Phenotype	N	Genotyping array	Pre-phasing/imputation	Sample QC	Variant QC	Phenotype QC	Association analysis tool	GWAS covariates	N SNPs (MAF threshold)	Inflation factor (λ)	Heritability (SE)	PMID
UKBB EUR (European)	Self-reported Chronotype (“Do you consider yourself to be?” with one of six possible answers: “Definitely a ‘morning’ person”, “More a ‘morning’ than ‘evening’ person”, “More an ‘evening’ than a ‘morning’ person”, “Definitely an ‘evening’ person”, “Do not know” or “Prefer not to answer”).	449734	UK Biobank Axiom/BiLeVe	SHAPEIT3/IMPUTE4	High missingness or heterozygosity and sex chromosome abnormalities.	Batch effects, plate effects, Hardy-Weinberg equilibrium, sex effects, array effects, and discordance across control replicates.	“Prefer not to answer”	BOLT-LMM (additive model)	Age, sex, 10 PCs of ancestry, genotyping array, and genetic correlation matrix	11,977,111 (0.001)	1.088	0.137(0.002)	30696823
UKBB EUR (European)	Self-reported Getting Up in the Morning ("On an average day, how easy do you find getting up in the morning?" with six possible answers: "Not at all easy", "Not very easy", "Fairly easy", "very easy", "Do not know" or "Prefer not to answer"	385949	UK Biobank Axiom/BiLeVe	SHAPEIT3/IMPUTE4	High missingness or heterozygosity and sex chromosome abnormalities.	Batch effects, plate effects, Hardy-Weinberg equilibrium, sex effects, array effects, and discordance across control replicates.	“Prefer not to answer”	BOLT-LMM (additive model)	Age, sex, 10 PCs of ancestry, genotyping array, and genetic correlation matrix	10,862,567 (0.001)	1.45	0.071(0.003)	31427789
UKBB EUR (European) & GIANT (European)	Body Mass Index BMI value (Kg/m2) measured from weight (kg) and height (m)	UKB (N=484,563) GIANT (N=210,086)	UKBB:UK Biobank Axiom/BiLeVe GIANT: MetaboChip	UKBB: SHAPEIT3/IMPUTE4 GIANT: HapMap phase II CEU	High missingness or heterozygosity and sex chromosome abnormalities.	Batch effects, plate effects, Hardy-Weinberg equilibrium, sex effects, array effects, and discordance across control replicates.	NA	BOLT-LMM (additive model) for GWAS METAL (fixed effect) for meta-analysis	Age, sex, 10 PCs of ancestry, genotyping array, and genetic correlation matrix	27,380,214 (0.001)	2.68	0.176(0.003)	30239722
