# Supplementary material for: Circadian ADCY3 Ser107Pro variant bridges difficulty awakening in the morning and adiposity
Source: iScience. 2025 Dec 30;29(2):114587. doi: 10.1016/j.isci.2025.114587 (PMC12860998; doi:10.1016/j.isci.2025.114587)
Supplement: Table S2. Summary statistics for loci shared between chronotype and BMI [file mmc3.xlsx]

## Sheet: S2 ChronoBMI Placo Sum. Stat
Table S2: CHRONO and BMI Genome Wide Placo Summary Statistics
PLACO (PLeiotropic Analysis under Composite null hypothesis) was used for the genome-wide pleiotropy analysis for morning chronotype (Chrono) and body mass index (BMI). A SNP is significantly pleiotropic when it has P.Placo >5-8 indicating pleiotropy significance. The lead variants identified using UKB EUR 10K panel are highlighted in yellow.
	Pleiotropic Locus	Gene Label						Chronotype (morningness)					BMI (kg/m2)				T.placo	p.placo	note
			SNP	CHR	BP	Effect Allele	Other Allele	Chrono FREQ	ChronoBETA	ChronoSE	ChronoP		BMI FREQ	BMIBETA	BMISE	BMIP
	1	ADCY3	rs11676272	2	25141538	A	G	0.512775	0.0118418	0.00267897	1.4e-05		0.5095	-0.0328	0.0016	5.015e-88	-90.6158	7.37352e-11	A allele 107 S, and G allele 107 P
			rs10182181	2	25150296	A	G	0.51264	0.0118665	0.00268384	1.4e-05		0.5052	-0.0327	0.0016	2.45e-91	-90.3637	7.83932e-11
			rs6752378	2	25150116	C	A	0.512621	0.0118613	0.00268387	1.5e-05		0.5052	-0.0326	0.0016	8.45e-91	-90.0468	8.4667e-11
			rs713587	2	25158281	C	T	0.509983	0.0120201	0.0026819	1.2e-05		0.4999	-0.0322	0.0017	5.081e-82	-84.8931	2.9646e-10
			rs713586	2	25158008	T	C	0.50982	0.0119519	0.0026806	1.3e-05		0.4998	-0.0322	0.0017	3.027e-81	-84.4524	3.30022e-10
			rs2384054	2	25156773	T	C	0.509652	0.0119537	0.00268117	1.3e-05		0.4997	-0.0322	0.0017	2.543e-81	-84.4471	3.30443e-10
			rs6737082	2	25138040	A	C	0.512141	0.0123038	0.00268705	7.2e-06		0.5074	-0.0313	0.0017	1.723e-76	-84.3061	3.41983e-10
			rs2384061	2	25135620	G	A	0.568934	0.0121129	0.00271097	1.2e-05		0.5709	-0.0307	0.0017	3.398e-72	-80.6887	8.25109e-10
			rs10203386	2	25136866	T	A	0.547201	0.0114528	0.00269517	3.8e-05		0.5494	-0.0318	0.0017	1.432e-78	-79.4884	1.10542e-09
			rs6721750	2	25128719	A	G	0.547234	0.0115098	0.00269229	3e-05		0.5464	-0.0316	0.0017	2.436e-78	-79.4665	1.11133e-09
			rs10200566	2	25130462	T	G	0.548242	0.0115786	0.00269565	2.9e-05		0.5447	-0.0314	0.0017	5.954e-77	-79.3365	1.14709e-09
			rs1172294	2	25169200	A	G	0.508567	0.0114502	0.00268037	3.2e-05		0.4928	-0.0296	0.0016	1.83e-75	-79.0296	1.23617e-09
			rs6712981	2	25126230	A	G	0.547265	0.0114769	0.00269175	3.2e-05		0.5463	-0.0315	0.0017	2.623e-78	-79.0044	1.24379e-09
			rs6724772	2	25128730	T	C	0.547239	0.0115144	0.00269227	3e-05		0.5465	-0.0314	0.0017	1.995e-77	-78.9957	1.24645e-09
			rs3903070	2	25123463	C	G	0.547042	0.0115067	0.00269224	3e-05		0.5478	-0.0314	0.0017	7.226e-78	-78.9437	1.26233e-09
			rs6545809	2	25126715	C	T	0.547185	0.011443	0.00269183	3.4e-05		0.5461	-0.0314	0.0017	9.444e-78	-78.5187	1.40013e-09
			rs11900505	2	25131986	A	C	0.547237	0.0114371	0.0026914	3.5e-05		0.5464	-0.0314	0.0017	1.836e-77	-78.4907	1.40971e-09
			rs10198275	2	25130542	A	C	0.547454	0.01142	0.00269161	3.6e-05		0.5449	-0.0314	0.0017	1.496e-77	-78.3673	1.45278e-09
			rs6726199	2	25126328	G	C	0.546964	0.0114565	0.00269186	3.3e-05		0.546	-0.0313	0.0017	2.585e-77	-78.3601	1.45533e-09
			rs6706316	2	25128351	C	G	0.547445	0.0113657	0.00269141	3.8e-05		0.5464	-0.0315	0.0017	2.832e-78	-78.2488	1.49533e-09
			rs4077678	2	25122840	C	G	0.547302	0.0114218	0.00269243	3.5e-05		0.5473	-0.0313	0.0017	2.563e-77	-78.1062	1.54825e-09
			rs6733224	2	25130907	T	C	0.547466	0.0114128	0.00269161	3.6e-05		0.5431	-0.0313	0.0017	1.511e-76	-78.0684	1.56257e-09
			rs1529897	2	25086827	T	G	0.568115	0.0117039	0.00270941	2.3e-05		0.5704	-0.0307	0.0017	1.059e-72	-78.0091	1.58533e-09
			rs6722587	2	25132192	C	A	0.547764	0.0113986	0.00269196	3.7e-05		0.5469	-0.0313	0.0017	3.648e-77	-77.9612	1.60397e-09
			rs6545814	2	25131316	A	G	0.547417	0.0113787	0.00269135	3.8e-05		0.5449	-0.0313	0.0017	2.205e-77	-77.8427	1.65098e-09
			rs11686663	2	25107759	C	T	0.569684	0.0116055	0.00271125	2.6e-05		0.5716	-0.0309	0.0017	1.779e-73	-77.8043	1.66649e-09
			rs1865689	2	25108197	T	C	0.569574	0.0115581	0.00271118	2.8e-05		0.5716	-0.0307	0.0017	1.405e-72	-76.987	2.03404e-09
			rs6713978	2	25120851	T	C	0.547261	0.011251	0.00269235	4.6e-05		0.5481	-0.0313	0.0017	3.589e-77	-76.9405	2.05725e-09
			rs6723803	2	25120713	G	C	0.548079	0.0113056	0.00269392	4.4e-05		0.5486	-0.0311	0.0017	2.957e-76	-76.7751	2.14194e-09
			rs6756609	2	25121125	C	A	0.547344	0.0112217	0.00269267	4.8e-05		0.5482	-0.0313	0.0017	3.028e-77	-76.731	2.1651e-09
			rs7591460	2	25103967	A	C	0.569342	0.0115247	0.00271156	2.9e-05		0.5706	-0.0306	0.0017	5.417e-72	-76.5038	2.28848e-09
			rs6752483	2	25120086	C	T	0.547856	0.0111728	0.00269304	5.3e-05		0.5485	-0.0313	0.0017	4.719e-77	-76.3862	2.3551e-09
			rs6545800	2	25118885	C	T	0.547767	0.0111217	0.00269252	5.7e-05		0.5485	-0.0313	0.0017	3.547e-77	-76.0515	2.55544e-09
			rs2033655	2	25101092	G	A	0.567725	0.0113842	0.00271063	3.8e-05		0.5699	-0.0307	0.0017	1.054e-72	-75.8441	2.68807e-09
			rs10865315	2	25100738	C	A	0.56772	0.0113815	0.0027106	3.8e-05		0.5694	-0.0303	0.0017	1.116e-70	-74.839	3.43525e-09
			rs4665736	2	25187599	C	T	0.491407	-0.0113683	0.00268047	3.7e-05		0.5046	0.0298	0.0017	4.531e-70	-74.345	3.87542e-09
			rs6545790	2	25109302	A	G	0.548698	0.0107696	0.00269626	9.8e-05		0.5507	-0.0315	0.0017	5.013e-78	-74.0115	4.20411e-09
			rs1541984	2	25082414	G	A	0.571397	0.0112299	0.00271062	5.1e-05		0.5703	-0.0301	0.0017	7.988e-70	-73.3542	4.93605e-09
			rs11892869	2	25096692	A	T	0.546761	0.0108013	0.00269482	9.6e-05		0.5483	-0.0311	0.0017	4.341e-76	-73.326	4.97018e-09
			rs6545776	2	25099357	A	C	0.546775	0.0106657	0.00269656	0.00012		0.5489	-0.0315	0.0017	1.023e-77	-73.2894	5.0148e-09
			rs7567997	2	25096952	T	C	0.546767	0.0108004	0.00269492	9.7e-05		0.5483	-0.031	0.0017	1.595e-75	-73.0814	5.27607e-09
			rs6749170	2	25110962	A	G	0.54069	0.0108157	0.00269563	9.3e-05		0.5448	-0.0309	0.0017	5.008e-75	-72.9296	5.4753e-09
			rs13407913	2	25097644	A	G	0.546801	0.0107577	0.00269491	0.0001		0.5484	-0.031	0.0017	6.957e-76	-72.7927	5.66146e-09
			rs11675457	2	25079770	C	T	0.571075	0.0111422	0.002711	5.7e-05		0.57	-0.0301	0.0017	4.126e-70	-72.7711	5.69141e-09
			rs13410999	2	25097939	T	C	0.546795	0.0107628	0.00269491	0.0001		0.5484	-0.0309	0.0017	2.163e-75	-72.5923	5.94549e-09
			rs1982200	2	25205427	C	T	0.492407	-0.0107447	0.00268208	9.6e-05		0.5079	0.0289	0.0016	3.072e-72	-72.3603	6.29213e-09
			rs2033653	2	25103446	T	C	0.548452	0.0106718	0.00269712	0.00011		0.5498	-0.031	0.0017	1.765e-75	-72.1523	6.62013e-09
			rs754536	2	25176200	C	T	0.507665	-0.011161	0.00268305	5.1e-05		0.5219	0.0294	0.0017	8.181e-68	-71.9404	6.9719e-09
			rs7580081	2	25097072	G	C	0.546479	0.0106622	0.00269473	0.00012		0.5479	-0.0309	0.0017	3.511e-75	-71.9186	7.00913e-09
			rs754537	2	25176277	A	T	0.507813	-0.0111035	0.00268321	5.6e-05		0.522	0.0294	0.0017	1.07e-67	-71.5655	7.64069e-09
			rs2384058	2	25100328	A	G	0.546767	0.0105054	0.00269651	0.00015		0.5482	-0.0311	0.0017	6.472e-76	-71.2725	8.20778e-09
			rs2384059	2	25100338	C	T	0.546832	0.0105399	0.00269665	0.00014		0.5487	-0.0309	0.0017	4.312e-75	-71.043	8.68124e-09
			rs2033656	2	25100902	C	G	0.546785	0.0105208	0.00269654	0.00015		0.5486	-0.0309	0.0017	2.708e-75	-70.9172	8.95241e-09
			rs2033654	2	25103108	C	A	0.548621	0.0104831	0.00269711	0.00015		0.5499	-0.031	0.0017	7.988e-76	-70.8768	9.0413e-09
			rs11687089	2	25082926	T	C	0.576566	0.0107603	0.0027174	0.00011		0.5759	-0.0298	0.0017	1.357e-68	-69.4126	1.2933e-08
			rs12466350	2	25239969	C	T	0.492625	-0.0107738	0.00267946	9e-05		0.5036	0.0291	0.0017	2.176e-65	-68.8281	1.49205e-08
			rs916485	2	25082273	T	C	0.550516	0.0103032	0.00269805	0.00021		0.549	-0.0306	0.0017	4.297e-73	-68.7376	1.52543e-08
			rs11125884	2	25239264	A	G	0.492403	-0.0107573	0.00267977	9.2e-05		0.5055	0.0291	0.0017	6.948e-67	-68.7147	1.53401e-08
			rs1077492	2	25286435	C	T	0.492651	-0.0105672	0.00268809	0.00013		0.5057	0.029	0.0017	6.252e-66	-67.0603	2.29967e-08
			rs4665276	2	25213333	C	T	0.492367	-0.0107701	0.00268278	9.3e-05		0.5342	0.0298	0.0018	2.166e-60	-66.4628	2.66194e-08
			rs7576788	2	25083310	T	C	0.550359	0.0106663	0.00269372	0.0001		0.5515	-0.0282	0.0017	1.597e-61	-65.6843	3.22108e-08
			rs7608976	2	25075281	G	A	0.572133	0.0105072	0.00271869	0.00023		0.5707	-0.0287	0.0017	1.285e-63	-65.247	3.58535e-08
			rs7597332	2	25075675	A	G	0.57242	0.0104061	0.00271768	0.00027		0.5715	-0.0288	0.0017	1.332e-62	-64.8684	3.93383e-08
	2	MST1R	rs7627864	3	49926613	C	G	0.568339	0.0191187	0.00270687	1.7e-12		0.571	-0.0182	0.0017	1.793e-26	-75.616	2.84193e-09
			rs868891	3	49949071	A	G	0.568004	0.0190985	0.00270619	1.7e-12		0.5708	-0.0182	0.0017	2.516e-26	-75.555	2.88449e-09
			rs11709573	3	49956628	C	T	0.568007	0.0191116	0.00270615	1.6e-12		0.5708	-0.0181	0.0017	2.82e-26	-75.1926	3.15125e-09
			rs6774354	3	49961780	G	A	0.567994	0.0191915	0.00270684	1.3e-12		0.5685	-0.0178	0.0017	2.382e-25	-74.2365	3.97947e-09
			rs3796386	3	49899795	G	A	0.57267	0.0189217	0.00270999	3.2e-12		0.5731	-0.018	0.0017	1.111e-25	-73.9292	4.28947e-09
			rs2352984	3	49948728	T	C	0.567883	0.019092	0.00270614	1.7e-12		0.5685	-0.0178	0.0017	3.277e-25	-73.8707	4.35117e-09
			rs2883059	3	49902160	T	C	0.5722	0.0187352	0.00270993	5.2e-12		0.5724	-0.0179	0.0017	1.213e-25	-72.7955	5.65765e-09
			rs11712056	3	49914397	T	C	0.556391	0.019485	0.00270177	5.9e-13		0.5578	-0.0171	0.0017	1.687e-23	-72.5436	6.01661e-09
			rs952594	3	49908023	G	A	0.572234	0.0187114	0.00271088	5.5e-12		0.5724	-0.0178	0.0017	2.5e-25	-72.2715	6.43013e-09
			rs7615206	3	49937505	T	C	0.56835	0.019106	0.00270676	1.7e-12		0.5758	-0.0182	0.0018	2.462e-25	-71.3705	8.01351e-09
			rs6762477	3	50093209	G	A	0.447733	-0.0185356	0.00269672	6.2e-12		0.4397	0.0175	0.0017	8.389e-24	-70.7555	9.31338e-09
			rs12634780	3	50043341	A	T	0.444078	-0.0187384	0.00270187	4.2e-12		0.4408	0.0171	0.0017	8.695e-24	-69.7614	1.18755e-08
			rs2624819	3	50010571	G	T	0.551876	0.018542	0.00269773	6.1e-12		0.5531	-0.0172	0.0017	7.676e-24	-69.5405	1.25347e-08
			rs3774734	3	50108792	C	A	0.44771	-0.0185034	0.00269669	6.8e-12		0.4448	0.0172	0.0017	4.592e-24	-69.4225	1.29017e-08
			rs7430334	3	50078221	T	C	0.447839	-0.0185446	0.0026967	6.1e-12		0.4413	0.0171	0.0017	2.699e-23	-69.1723	1.37158e-08
			rs2624822	3	50107219	T	C	0.44783	-0.0185555	0.00269667	5.9e-12		0.4471	0.017	0.0017	1.424e-23	-68.8089	1.49906e-08
			rs6793528	3	50100188	C	A	0.447839	-0.0185461	0.0026967	6e-12		0.4471	0.017	0.0017	1.509e-23	-68.7733	1.51218e-08
			rs17657664	3	50032008	T	G	0.552162	0.0185311	0.00269678	6.2e-12		0.5548	-0.017	0.0017	1.17e-23	-68.7157	1.53366e-08
			rs4688753	3	50074773	A	G	0.44782	-0.018554	0.0026967	5.9e-12		0.4471	0.0168	0.0017	3.059e-23	-67.9932	1.83021e-08
			rs17657688	3	50033228	T	C	0.552103	0.0185463	0.00269674	6e-12		0.553	-0.0168	0.0017	4.103e-23	-67.9639	1.84334e-08
			rs1061474	3	50144951	T	C	0.439687	-0.0186407	0.0027015	5.9e-12		0.4363	0.0164	0.0017	6.199e-22	-66.566	2.59552e-08
			rs2624826	3	50155468	T	G	0.439591	-0.0184736	0.00270155	9e-12		0.4362	0.0165	0.0017	4.913e-22	-66.3703	2.72292e-08
			rs2526747	3	50082914	C	G	0.439672	-0.0185982	0.00270161	6.6e-12		0.4367	0.0163	0.0017	9.893e-22	-66.0065	2.97661e-08
			rs2247510	3	50126215	C	A	0.439768	-0.0185595	0.00270155	7.5e-12		0.4386	0.0163	0.0017	1.424e-21	-65.8706	3.07735e-08
			rs2856238	3	50158191	T	C	0.439491	-0.0185279	0.00270161	7.9e-12		0.4384	0.0163	0.0017	1.642e-21	-65.757	3.16419e-08
			rs7061	3	50114515	C	T	0.439645	-0.0185295	0.0027015	8e-12		0.4367	0.0162	0.0017	1.388e-21	-65.3619	3.48577e-08
			rs1138536	3	50153356	T	C	0.439576	-0.0183921	0.00270145	1.1e-11		0.3833	0.0171	0.0018	5.008e-21	-64.6782	4.12154e-08
			rs2856237	3	50158774	A	G	0.439487	-0.0185325	0.00270163	7.8e-12		0.4388	0.016	0.0017	5.045e-21	-64.5623	4.24027e-08
	3	RP11-775H9.2	rs1296328	4	137083193	A	C	0.440547	0.0206457	0.0027165	1.6e-14		0.4464	0.0166	0.0017	3.486e-22	74.2128	4.0025e-09
	4	TFAP2B	rs2207139	6	50845490	A	G	0.830292	-0.0215258	0.00357903	2.4e-09		0.8507	-0.0411	0.0021	4.575e-82	117.711	1.03745e-13
			rs943005	6	50865820	C	T	0.830149	-0.0214182	0.00357761	2.9e-09		0.8506	-0.041	0.0021	1.28e-81	116.884	1.26713e-13
			rs12529728	6	50896630	A	G	0.830274	-0.021455	0.00357912	2.7e-09		0.8507	-0.0409	0.0021	2.408e-81	116.75	1.30887e-13
			rs4715213	6	50911091	C	T	0.830137	-0.0213617	0.00357782	3.2e-09		0.8506	-0.041	0.0021	1.719e-81	116.569	1.36749e-13
			rs4715210	6	50897251	C	T	0.83031	-0.021427	0.00357931	2.9e-09		0.8507	-0.0408	0.0021	5.803e-81	116.306	1.45711e-13
			rs2206277	6	50798526	C	T	0.820409	-0.0208627	0.00350448	2.7e-09		0.8443	-0.0408	0.0021	1.822e-83	115.661	1.70311e-13
			rs987237	6	50803050	A	G	0.820271	-0.0205517	0.00349898	4.5e-09		0.8455	-0.0407	0.0021	9.561e-83	113.836	2.64821e-13
			rs734597	6	50836279	G	A	0.830353	-0.0219149	0.00357885	1.2e-09		0.8524	-0.0408	0.0022	8.8e-80	113.562	2.82996e-13
			rs6904450	6	50921602	A	T	0.818324	-0.0216317	0.00348788	9e-10		0.838	-0.0377	0.0021	7.718e-71	111.34	4.84525e-13
			rs3857599	6	50938247	C	A	0.836817	-0.0220805	0.00363946	1.7e-09		0.8501	-0.0401	0.0023	5.018e-68	105.776	1.86376e-12
			rs3857596	6	50905067	C	T	0.830136	-0.0213537	0.0035774	3.3e-09		0.8453	-0.0402	0.0023	3.106e-71	104.329	2.64672e-12
	5	TRPS1	rs3808477	8	116670347	C	T	0.718318	-0.0211587	0.00298875	1e-12		0.726	0.0182	0.0019	8.726e-22	-67.8137	1.9124e-08
			rs2737252	8	116663898	G	A	0.717368	-0.0209581	0.00298735	1.7e-12		0.724	0.0172	0.0018	1.806e-21	-67.0381	2.31217e-08
			rs17716502	8	116659731	C	T	0.794247	-0.0240868	0.0033489	7e-13		0.8066	0.02	0.0022	2.455e-20	-65.3859	3.46534e-08
	6	BDNF	rs10501087	11	27670108	T	C	0.799294	-0.0180959	0.00335159	6.1e-08		0.7992	0.0386	0.002	3.145e-82	-104.205	2.72758e-12
			rs925947	11	27667367	G	T	0.799345	-0.0180157	0.00335198	6.9e-08		0.7992	0.0387	0.002	2.959e-80	-103.999	2.86661e-12
			rs4923461	11	27656910	A	G	0.799535	-0.0180384	0.0033551	6.9e-08		0.7978	0.0377	0.002	1.39e-78	-101.345	5.45433e-12
			rs4923460	11	27656789	G	T	0.799432	-0.0179083	0.00335267	8.1e-08		0.7978	0.0377	0.002	1.386e-78	-100.687	6.39777e-12
			rs4923457	11	27648580	A	T	0.79944	-0.017771	0.00335274	1e-07		0.7978	0.0378	0.002	7.659e-79	-100.178	7.23823e-12
			rs11030104	11	27684517	A	G	0.79715	-0.0170015	0.00334039	3.1e-07		0.7981	0.0393	0.002	4.116e-85	-100.012	7.53602e-12
			rs4074134	11	27647285	C	T	0.799527	-0.0175904	0.00335325	1.4e-07		0.7979	0.0378	0.002	4.992e-79	-99.1452	9.29935e-12
			rs12419948	11	27666984	T	A	0.799344	-0.0180182	0.00335201	6.9e-08		0.7991	0.0385	0.0021	5.935e-74	-98.5479	1.07489e-11
			rs1488830	11	27636885	C	T	0.20132	0.0176527	0.00334861	1.1e-07		0.2044	-0.0366	0.002	6.288e-75	-96.4712	1.77905e-11
			rs16917237	11	27702383	G	T	0.797414	-0.0164833	0.00334165	6.7e-07		0.7983	0.039	0.002	3.409e-84	-96.1873	1.90593e-11
			rs879048	11	27638934	C	A	0.201405	0.0176981	0.00334764	1e-07		0.2061	-0.0362	0.002	7.857e-74	-95.69	2.15044e-11
			rs6265	11	27679916	C	T	0.811533	-0.0164311	0.00343279	1.9e-06		0.8164	0.0413	0.0021	7.399e-89	-94.1348	3.13676e-11
			rs10767664	11	27725986	T	A	0.207765	0.0158246	0.00330946	1.4e-06		0.2107	-0.0385	0.002	2.28e-79	-92.0463	5.20887e-11
			rs2030323	11	27728539	A	C	0.207783	0.0159303	0.00330932	1.2e-06		0.2111	-0.0381	0.002	1.093e-81	-91.7023	5.66284e-11
			rs7103411	11	27700125	C	T	0.208115	0.0156923	0.00330692	1.7e-06		0.2116	-0.0384	0.002	7.425e-83	-91.1096	6.53982e-11
			rs988748	11	27724745	C	G	0.208965	0.0157269	0.00330593	1.6e-06		0.2135	-0.0379	0.002	9.465e-78	-90.1485	8.26e-11
			rs11030084	11	27643725	C	T	0.814085	-0.0170857	0.00345037	8.4e-07		0.8172	0.0397	0.0022	6.914e-74	-89.3583	1.00089e-10
			rs2049045	11	27694241	G	C	0.813592	-0.0159916	0.00344757	3.9e-06		0.8219	0.0404	0.0021	4.589e-83	-89.2362	1.03105e-10
			rs10742179	11	27650524	A	G	0.260178	0.0171028	0.00306178	1.9e-08		0.2655	-0.0271	0.0018	1.242e-49	-84.0988	3.59673e-10
			rs6484320	11	27703188	T	A	0.208386	0.0152726	0.00330694	3.3e-06		0.2113	-0.0382	0.0021	3.774e-75	-84.01	3.67539e-10
			rs7116850	11	27645530	G	A	0.265412	0.0163573	0.00304188	6e-08		0.2747	-0.0264	0.0018	1.8e-48	-78.868	1.28584e-09
			rs10734394	11	27628412	G	A	0.233733	0.0157746	0.00317934	6.6e-07		0.2417	-0.0286	0.0019	3.45e-51	-74.6851	3.56674e-09
			rs10767649	11	27613818	G	T	0.234298	0.0156165	0.00317271	8.1e-07		0.2421	-0.0284	0.0019	1.533e-50	-73.5729	4.6793e-09
			rs10742178	11	27613718	A	G	0.234306	0.0155895	0.00317258	8.4e-07		0.2421	-0.0284	0.0019	1.344e-50	-73.4487	4.82338e-09
			rs1013442	11	27578946	A	T	0.766465	-0.0152697	0.00317397	1.4e-06		0.764	0.0289	0.0019	1.528e-51	-73.1765	5.15486e-09
			rs6416056	11	27646745	G	A	0.265411	0.0163834	0.00304184	5.8e-08		0.2746	-0.0257	0.0019	7.802e-42	-72.853	5.57877e-09
			rs11030086	11	27646157	A	T	0.274532	0.0159741	0.00301423	8.5e-08		0.2927	-0.0247	0.0018	3.413e-44	-72.7218	5.76041e-09
			rs7124596	11	27594558	A	G	0.2343	0.0154488	0.00317103	1e-06		0.2416	-0.0279	0.0019	9.327e-49	-71.5394	7.68964e-09
			rs1906654	11	27574408	G	A	0.76582	-0.0153343	0.00317119	1.2e-06		0.7584	0.0278	0.0019	1.279e-48	-70.751	9.32341e-09
			rs4923455	11	27594146	A	G	0.236289	0.015007	0.00316191	1.8e-06		0.2461	-0.0281	0.0019	9.957e-50	-70.1935	1.06848e-08
			rs1114029	11	27595981	T	C	0.234271	0.0155889	0.00317152	8.3e-07		0.1964	-0.0278	0.002	7.583e-43	-68.3224	1.68857e-08
			rs4923456	11	27609127	C	T	0.236217	0.0151148	0.00316307	1.6e-06		0.2453	-0.0282	0.002	6.574e-46	-67.3772	2.12802e-08
			rs1304100	11	27571603	A	G	0.765857	-0.015185	0.00317345	1.6e-06		0.7593	0.0275	0.002	3.185e-43	-65.7939	3.13572e-08
			rs10835195	11	27577231	A	C	0.765743	-0.015251	0.00317112	1.4e-06		0.7574	0.0272	0.002	1.975e-42	-65.407	3.44745e-08
			rs2101467	11	27544359	G	A	0.764507	-0.0143348	0.00316768	5.8e-06		0.7579	0.0272	0.0019	1.109e-46	-64.7837	4.01637e-08
			rs1488829	11	27551979	G	C	0.76424	-0.014199	0.00316483	6.8e-06		0.7577	0.0273	0.0019	4.732e-47	-64.4639	4.34383e-08
			rs4922788	11	27611029	A	G	0.234275	0.0155885	0.00317183	8.3e-07		0.2196	-0.0275	0.0021	1.046e-37	-64.3588	4.45718e-08
			rs6484313	11	27541800	T	C	0.764241	-0.0141232	0.00316658	7.8e-06		0.7577	0.0273	0.0019	1.018e-46	-64.0843	4.7674e-08
			rs901925	11	27542469	T	C	0.764255	-0.0141587	0.00316658	7.4e-06		0.7577	0.0272	0.0019	1.186e-46	-64.0101	4.85497e-08
			rs6484312	11	27541623	T	A	0.764274	-0.0141348	0.00316657	7.7e-06		0.7578	0.0272	0.0019	7.025e-46	-63.9022	4.98505e-08
	7	CELF1	rs7124681	11	47529947	C	A	0.591169	-0.0139778	0.00272505	3.3e-07		0.5838	-0.0257	0.0016	3.956e-55	82.3906	5.45139e-10
			rs3817334	11	47650993	C	T	0.591878	-0.0139584	0.00272569	3.4e-07		0.5844	-0.0255	0.0016	3.05e-54	81.6168	6.58175e-10
			rs7928842	11	47566352	T	C	0.590712	-0.0140047	0.00272436	3.1e-07		0.5865	-0.0251	0.0017	6.226e-48	75.8987	2.65251e-09
	8	FTO	rs1421085	16	53800954	T	C	0.597346	-0.027787	0.00273923	5.9e-24		0.59	-0.0751	0.0016	0	476.138	5.16472e-51	causal effect on IRX3/IRX5
			rs1558902	16	53803574	T	A	0.597134	-0.0276929	0.0027394	7.9e-24		0.5898	-0.0752	0.0016	0	475.128	6.57336e-51
			rs9937053	16	53799507	G	A	0.57668	-0.0264443	0.00271914	2.3e-22		0.5628	-0.0721	0.0016	0	438.244	4.39871e-47
			rs9923147	16	53801549	C	T	0.577548	-0.0264362	0.00271956	2.4e-22		0.5634	-0.072	0.0016	0	437.434	5.33697e-47
			rs9939973	16	53800568	G	A	0.577564	-0.0264218	0.00271958	2.6e-22		0.5633	-0.072	0.0016	0	437.193	5.65387e-47
			rs9923544	16	53801985	C	T	0.577364	-0.0263971	0.0027196	2.7e-22		0.5633	-0.072	0.0016	0	436.781	6.23845e-47
			rs9940128	16	53800754	G	A	0.577463	-0.0263832	0.00271979	3e-22		0.5633	-0.072	0.0016	0	436.52	6.63896e-47
			rs11075985	16	53805207	C	A	0.57633	-0.0262289	0.00271891	4.7e-22		0.5601	-0.072	0.0016	0	434.108	1.18133e-46
			rs1121980	16	53809247	G	A	0.577095	-0.0262024	0.00271899	5.3e-22		0.5622	-0.072	0.0016	0	433.657	1.31582e-46
			rs7193144	16	53810686	T	C	0.605852	-0.0265227	0.00274983	7.1e-22		0.5933	-0.0728	0.0017	0	413.042	1.81141e-44
			rs9930333	16	53799977	T	G	0.577563	-0.0264385	0.00271971	2.4e-22		0.5618	-0.0719	0.0017	0	411.144	2.85073e-44
			rs9928094	16	53799905	A	G	0.576725	-0.0264337	0.00271931	2.4e-22		0.5634	-0.0719	0.0017	0	411.13	2.86041e-44
			rs9940646	16	53800629	C	G	0.577561	-0.0264256	0.00271957	2.6e-22		0.5618	-0.0719	0.0017	0	410.965	2.97563e-44
			rs9935401	16	53816838	G	A	0.606167	-0.0261757	0.00274958	2.3e-21		0.5908	-0.0724	0.0017	0	405.435	1.11526e-43
			rs9936385	16	53819169	T	C	0.606318	-0.0260541	0.0027499	3.5e-21		0.5951	-0.0727	0.0017	0	405.177	1.18631e-43
			rs8050136	16	53816275	C	A	0.605868	-0.0261129	0.00274909	2.9e-21		0.5907	-0.0724	0.0017	0	404.535	1.38306e-43
			rs17817964	16	53828066	C	T	0.607286	-0.0259581	0.00275167	5e-21		0.5992	-0.0728	0.0017	0	403.979	1.57939e-43
			rs8051591	16	53816752	A	G	0.605823	-0.0261066	0.00274914	3e-21		0.5906	-0.0723	0.0017	0	403.871	1.6207e-43
			rs3751812	16	53818460	G	T	0.60705	-0.0259208	0.00275052	5.5e-21		0.5969	-0.0728	0.0017	0	403.567	1.74272e-43
			rs7202116	16	53821615	A	G	0.606269	-0.026143	0.00274963	2.6e-21		0.5928	-0.0721	0.0017	0	403.244	1.88289e-43
			rs8043757	16	53813450	A	T	0.605553	-0.0260253	0.00274879	3.7e-21		0.595	-0.0723	0.0017	0	402.665	2.16225e-43
			rs9939609	16	53820527	T	A	0.606315	-0.0260696	0.00274977	3.3e-21		0.5904	-0.0722	0.0017	0	402.649	2.17054e-43
			rs9923233	16	53819198	G	C	0.606319	-0.0260544	0.0027499	3.5e-21		0.5881	-0.0722	0.0017	0	402.395	2.30625e-43
			rs11075990	16	53819893	A	G	0.606334	-0.0260488	0.00274983	3.6e-21		0.5904	-0.0722	0.0017	0	402.319	2.34865e-43
			rs11075989	16	53819877	C	T	0.606334	-0.0260487	0.00274983	3.6e-21		0.5904	-0.0722	0.0017	0	402.317	2.34952e-43
			rs17817449	16	53813367	T	G	0.605624	-0.0259144	0.00274872	5.4e-21		0.5914	-0.0725	0.0017	0	402.068	2.49349e-43
			rs7185735	16	53822651	A	G	0.606391	-0.025984	0.00274993	4.5e-21		0.5928	-0.0722	0.0017	0	401.303	2.99364e-43
			rs9941349	16	53825488	C	T	0.58799	-0.02437	0.00272866	3.5e-19		0.5769	-0.0701	0.0016	0	391.295	3.27296e-42
			rs7201850	16	53821862	C	T	0.587062	-0.0244903	0.00272801	2.3e-19		0.5707	-0.0695	0.0016	0	389.954	4.50976e-42
			rs12149832	16	53842908	G	A	0.587946	-0.024329	0.00272793	1e-18		0.5835	-0.069	0.0016	0	384.61	1.61756e-41
			rs9926289	16	53820503	G	A	0.606331	-0.0260539	0.0027497	3.5e-21		0.6549	-0.0704	0.0018	0	370.585	4.62203e-40
			rs9931494	16	53827179	C	G	0.58791	-0.0244899	0.00272913	2.3e-19		0.5814	-0.0699	0.0017	0	368.97	6.7997e-40
			rs9930506	16	53830465	A	G	0.567155	-0.0231387	0.00270978	1.7e-17		0.5596	-0.0669	0.0016	0	357.035	1.17965e-38
			rs9922708	16	53831146	C	T	0.56723	-0.0229893	0.00271093	2.9e-17		0.5597	-0.0668	0.0016	0	354.049	2.40891e-38
			rs9922619	16	53831771	G	T	0.56756	-0.0229098	0.00271255	3.9e-17		0.5603	-0.0668	0.0016	0	352.614	3.39512e-38
			rs9932754	16	53830491	T	C	0.567066	-0.0231266	0.00271078	1.9e-17		0.5622	-0.0664	0.0017	0	333.224	3.5068e-36
			rs9930501	16	53830452	A	G	0.566996	-0.0230877	0.00271065	2.1e-17		0.5617	-0.0664	0.0017	0	332.68	3.99469e-36
			rs17817288	16	53807764	A	G	0.517381	-0.0224073	0.00268838	4.6e-17		0.4979	-0.0636	0.0016	0	331.311	5.54208e-36
			rs8047395	16	53798523	G	A	0.499396	-0.0217001	0.00269367	3.7e-16		0.4779	-0.0616	0.0016	9.83e-305	310.154	8.75228e-34
			rs8055197	16	53803156	G	A	0.498546	-0.021732	0.00268725	2.5e-16		0.474	-0.0611	0.0016	3.12e-305	308.825	1.20302e-33
			rs1861866	16	53804340	C	T	0.498496	-0.0216444	0.00268709	3.2e-16		0.474	-0.061	0.0016	4.54e-305	307.095	1.82007e-33
			rs10852521	16	53804965	T	C	0.497475	-0.0216399	0.00268711	3.2e-16		0.4709	-0.0609	0.0016	1.28e-305	306.526	2.08583e-33
			rs9922047	16	53806280	C	G	0.497526	-0.0216034	0.00268695	3.6e-16		0.471	-0.0608	0.0016	6.07e-305	305.525	2.65068e-33
			rs11642841	16	53845487	C	A	0.6024	-0.0213239	0.00274314	9e-15		0.5959	-0.0623	0.0017	1.55e-305	284.877	3.71579e-31
			rs8057044	16	53812614	G	A	0.524327	-0.0198786	0.00269168	5.9e-14		0.5003	-0.0612	0.0016	4.2e-293	282.484	6.59097e-31
			rs7206790	16	53797908	C	G	0.533087	-0.0213943	0.00271458	2e-15		0.5232	-0.0606	0.0017	1.01e-290	280.944	9.53133e-31
			rs11075987	16	53815161	T	G	0.507586	-0.0199065	0.00268679	5.1e-14		0.4787	-0.0586	0.0016	8.51e-292	271.356	9.47285e-30
			rs8044769	16	53839135	T	C	0.494552	-0.0200315	0.00264593	2.5e-14		0.4701	-0.0554	0.0016	4.42e-267	262.135	8.62677e-29
			rs3751813	16	53818708	G	T	0.457324	-0.0189305	0.00269738	2.6e-12		0.4352	-0.0578	0.0016	1.56e-275	253.529	6.78387e-28
			rs2058908	16	53806145	T	C	0.264835	-0.0211915	0.00304472	4.7e-12		0.241	-0.0528	0.0019	9.37e-171	193.417	1.24529e-21
			rs1477196	16	53808258	A	G	0.378048	-0.0160468	0.00276831	4e-09		0.3454	-0.0514	0.0017	1.75e-206	175.262	9.78434e-20
			rs7190492	16	53828752	A	G	0.379203	-0.0161196	0.00276848	3.1e-09		0.3497	-0.0507	0.0017	6.36e-201	173.649	1.44225e-19
			rs1861867	16	53848561	A	G	0.400256	-0.0159096	0.00285931	3.7e-08		0.3682	-0.0554	0.0018	5.39e-207	171.252	2.56717e-19
			rs4783819	16	53816647	G	C	0.378342	-0.0155173	0.00276921	1.3e-08		0.3467	-0.0514	0.0017	1.68e-206	169.424	3.98524e-19
			rs12446228	16	53800387	A	G	0.379386	-0.0163819	0.00276907	2.1e-09		0.3568	-0.051	0.0018	3.57e-183	167.621	6.1498e-19
			rs4784323	16	53797565	A	G	0.330596	-0.0105254	0.00290221	0.00026		0.3073	-0.0402	0.0018	4.39e-110	80.996	7.65613e-10
	9	MC4R	rs9956279	18	57942799	C	T	0.694928	0.0108957	0.00292939	0.0002		0.6858	-0.035	0.0018	9.189e-88	-72.3225	6.35051e-09
			rs17773329	18	57944239	A	G	0.687393	0.0109921	0.00291118	0.00017		0.6746	-0.0329	0.0018	4.147e-77	-69.0137	1.42584e-08
			rs17773235	18	57922526	C	A	0.701273	0.0102498	0.00294682	0.00057		0.6906	-0.034	0.0018	2.331e-81	-65.7004	3.20837e-08
			rs9675376	18	57969244	G	A	0.719471	0.0100676	0.00299107	0.00076		0.7089	-0.0349	0.0018	4.148e-83	-65.2608	3.57323e-08
			rs17700633	18	57929432	G	A	0.70129	0.0102816	0.00294495	0.00055		0.6898	-0.0335	0.0018	7.021e-79	-64.9763	3.83118e-08
			rs9675886	18	57969322	A	G	0.719466	0.0100068	0.00299037	0.00082		0.7089	-0.0348	0.0018	5.427e-83	-64.6959	4.10367e-08
			rs718475	18	57937459	A	G	0.686306	0.0103348	0.00290881	0.00034		0.6826	-0.0343	0.0019	7.451e-76	-64.1397	4.70304e-08
			rs4820399	22	40546633	C	T	0.405873	0.0231034	0.0027488	1e-16		0.3879	0.0142	0.0017	9.858e-18	70.2057	1.06531e-08
			rs4820400	22	40548084	G	T	0.40579	0.0230851	0.00274594	1e-16		0.3909	0.0137	0.0017	3.506e-15	67.7505	1.9422e-08
			rs4820403	22	40550982	G	A	0.40094	0.023717	0.00274527	1.5e-17		0.3825	0.0141	0.0017	5.368e-16	71.6547	7.47587e-09
			rs2899334	22	40551850	T	C	0.400823	0.0237182	0.00274463	1.5e-17		0.3824	0.014	0.0017	5.771e-16	71.1667	8.42271e-09
			rs6001808	22	40554527	T	C	0.400878	0.0236826	0.00274307	1.6e-17		0.3825	0.014	0.0017	5.841e-16	71.1003	8.56052e-09
			rs8137693	22	40557812	A	G	0.400918	0.0237204	0.00274314	1.4e-17		0.3825	0.0141	0.0017	4.83e-16	71.7207	7.35643e-09
			rs4820407	22	40558595	A	G	0.400937	0.023733	0.00274317	1.3e-17		0.3825	0.0141	0.0017	4.734e-16	71.758	7.28966e-09
			rs7289946	22	40563020	G	A	0.400912	0.0237316	0.00274304	1.3e-17		0.3826	0.014	0.0017	7.793e-16	71.2482	8.25665e-09
			rs6001821	22	40567581	T	C	0.400903	0.0236994	0.00274302	1.5e-17		0.3825	0.014	0.0017	5.456e-16	71.1521	8.45297e-09
			rs738449	22	40568512	G	A	0.400898	0.0237252	0.0027431	1.4e-17		0.4316	0.0148	0.0019	5.172e-15	67.3715	2.13096e-08
			rs6001826	22	40571499	T	C	0.400859	0.0237488	0.0027431	1.3e-17		0.3824	0.0141	0.0017	5.205e-16	71.8076	7.20185e-09
			rs10222225	22	40578764	A	G	0.400919	0.0237389	0.00274311	1.3e-17		0.3827	0.014	0.0017	6.549e-16	71.2683	8.21619e-09
			rs8142495	22	40581822	A	G	0.400567	0.0235713	0.00274363	2.3e-17		0.3784	0.0144	0.0017	2.16e-18	72.7732	5.68849e-09
			rs738450	22	40585744	A	G	0.400718	0.02354	0.00274362	2.6e-17		0.3823	0.014	0.0017	5.869e-16	70.658	9.5378e-09
			rs3985940	22	40587244	A	G	0.400589	0.0235941	0.00274359	2.2e-17		0.3822	0.014	0.0017	6.349e-16	70.8212	9.1649e-09
			rs6001831	22	40591258	T	G	0.400529	0.0236736	0.00274381	1.7e-17		0.3824	0.0139	0.0017	1.075e-15	70.5466	9.80117e-09
			rs4550767	22	40591755	G	T	0.400824	0.0235471	0.00274358	2.5e-17		0.3844	0.014	0.0017	8.371e-16	70.6804	9.48585e-09
			rs8137636	22	40599631	G	A	0.402961	0.0229017	0.00274227	1.9e-16		0.3841	0.014	0.0017	8.025e-16	68.776	1.5112e-08
			rs6001834	22	40600487	G	A	0.400701	0.0235428	0.0027432	2.5e-17		0.3823	0.0141	0.0017	3.551e-16	71.1821	8.39113e-09
			rs4821932	22	40601639	A	T	0.400683	0.023582	0.00274304	2.2e-17		0.3823	0.0141	0.0017	4.267e-16	71.3048	8.14329e-09
			rs4821933	22	40602072	T	A	0.400619	0.0235582	0.00274288	2.4e-17		0.3823	0.0141	0.0017	4.106e-16	71.237	8.27935e-09
			rs5995836	22	40602815	G	T	0.400705	0.0235479	0.00274281	2.4e-17		0.3841	0.0141	0.0017	4.27e-16	71.2076	8.33891e-09
			rs6001837	22	40603580	C	A	0.400704	0.0235601	0.0027427	2.3e-17		0.3823	0.0141	0.0017	3.73e-16	71.2474	8.2583e-09
	10	TNRC6B	rs4820408	22	40604945	T	G	0.400849	0.0235304	0.00274256	2.5e-17		0.377	0.0149	0.0017	4.014e-19	75.1987	3.1465e-09
			rs6001841	22	40605163	G	A	0.400752	0.0235611	0.00274262	2.3e-17		0.3824	0.0141	0.0017	3.811e-16	71.2525	8.248e-09
			rs738447	22	40605681	C	T	0.400931	0.0235767	0.00274331	2.2e-17		0.3825	0.0141	0.0017	3.84e-16	71.2817	8.18927e-09
			rs5995839	22	40606293	A	T	0.400701	0.0235229	0.00274281	2.6e-17		0.3823	0.0141	0.0017	3.555e-16	71.1321	8.49441e-09
			rs6001842	22	40609151	A	G	0.400484	0.0235886	0.00274336	2.1e-17		0.3824	0.0139	0.0017	8.894e-16	70.3048	1.03979e-08
			rs138035	22	40619708	A	G	0.599517	-0.0237005	0.00274449	1.5e-17		0.6178	-0.014	0.0017	5.927e-16	71.1173	8.52518e-09
			rs138036	22	40619779	C	A	0.59952	-0.0237011	0.00274448	1.5e-17		0.6178	-0.014	0.0017	5.925e-16	71.1193	8.52089e-09
			rs138038	22	40620565	G	A	0.599482	-0.023647	0.00274426	1.8e-17		0.6178	-0.014	0.0017	6.454e-16	70.9627	8.85344e-09
			rs138039	22	40621288	G	A	0.599467	-0.0236575	0.0027444	1.7e-17		0.6178	-0.014	0.0017	6.635e-16	70.9906	8.7933e-09
			rs138047	22	40625909	A	G	0.599019	-0.0236249	0.00274567	1.9e-17		0.6175	-0.0141	0.0017	5.189e-16	71.3661	8.02223e-09
			rs138048	22	40625951	C	T	0.599042	-0.0236646	0.00274555	1.7e-17		0.6175	-0.0141	0.0017	5.624e-16	71.4891	7.78459e-09
			rs5757882	22	40631033	C	T	0.599659	-0.0236191	0.0027457	2e-17		0.6179	-0.014	0.0017	6.102e-16	70.8418	9.11896e-09
			rs5750909	22	40631110	G	C	0.599704	-0.0236235	0.00274553	2e-17		0.618	-0.0141	0.0017	5.544e-16	71.3655	8.02338e-09
			rs5750910	22	40632772	A	G	0.599654	-0.0236295	0.00274534	1.9e-17		0.6179	-0.0141	0.0017	5.207e-16	71.3886	7.97828e-09
			rs5757887	22	40636615	C	T	0.599814	-0.0235671	0.00274612	2.4e-17		0.6181	-0.0141	0.0017	5.113e-16	71.1798	8.39584e-09
			rs5757888	22	40637804	T	G	0.599884	-0.0235953	0.00274646	2.2e-17		0.5573	-0.0145	0.0019	7.271e-15	65.5642	3.31726e-08
			rs5750912	22	40639423	C	G	0.599888	-0.0235504	0.00274646	2.6e-17		0.6162	-0.014	0.0017	6.277e-16	70.6162	9.63594e-09
			rs3752513	22	40641980	G	A	0.600152	-0.0235615	0.00274668	2.5e-17		0.6159	-0.014	0.0018	3.609e-15	66.7191	2.49997e-08
			rs2157369	22	40642652	C	G	0.600007	-0.0235979	0.00274674	2.2e-17		0.618	-0.014	0.0017	7.523e-16	70.7514	9.32266e-09
			rs4821940	22	40659573	T	C	0.44885	0.0227571	0.00270732	8.9e-17		0.4379	0.0138	0.0017	7.822e-16	68.235	1.72503e-08
			rs5757899	22	40659781	A	G	0.60001	-0.0234845	0.0027478	3.4e-17		0.6182	-0.0139	0.0017	1.218e-15	69.8815	1.15319e-08
			rs1074663	22	40663403	G	A	0.601157	-0.0236007	0.00275058	2.7e-17		0.6417	-0.0145	0.0019	8.916e-15	65.481	3.38559e-08
			rs9611305	22	40665067	T	C	0.599981	-0.0236974	0.00274708	1.7e-17		0.6185	-0.0141	0.0017	4.456e-16	71.5483	7.67277e-09
			rs5750927	22	40674593	G	A	0.6002	-0.0236375	0.00274679	2e-17		0.6185	-0.0141	0.0017	5.036e-16	71.375	8.0047e-09
			rs5750929	22	40676986	T	A	0.60389	-0.0232574	0.00275171	7.5e-17		0.6232	-0.014	0.0017	8.579e-16	69.6045	1.23398e-08
			rs5757907	22	40688917	A	G	0.597571	-0.0234444	0.00274612	3.7e-17		0.6162	-0.0143	0.0017	2.071e-16	71.8136	7.19123e-09
			rs139913	22	40713861	T	A	0.401687	0.0232655	0.00275244	8.1e-17		0.3828	0.0142	0.0017	3.614e-16	70.6048	9.66285e-09
			rs139914	22	40715303	A	G	0.401448	0.0232149	0.00275387	9.4e-17		0.3828	0.014	0.0017	7.167e-16	69.4229	1.29005e-08
