# Supplementary material for: Circadian ADCY3 Ser107Pro variant bridges difficulty awakening in the morning and adiposity
Source: iScience. 2025 Dec 30;29(2):114587. doi: 10.1016/j.isci.2025.114587 (PMC12860998; doi:10.1016/j.isci.2025.114587)
Supplement: Table S3. Summary statistics for loci shared between difficulty waking and BMI [file mmc4.xlsx]

## Sheet: S3 GetupBMI Placo Sum. Stat
Table S3: Getup and BMI Genome Wide Placo Summary Statistics
PLACO (PLeiotropic Analysis under Composite null hypothesis) was used for the genome-wide pleiotropy analysis for morning chronotype (Chrono) and body mass index (BMI). A SNP is significantly pleiotropic when it has P.Placo >5-8 indicating pleiotropy significance. The lead variants identified using UKB EUR 10K panel are highlighted in yellow.
	Pleiotropic Locus	Gene Label							Ease of Waking up in the Morning				BMI (kg/m2)				T.placo	p.placo	Note
			SNP	CHR	BP	Effect Allele	Other Allele	Getup FREQ	GetupBETA	GetupSE	GetupP		BMI FREQ	BMIBETA	BMISE	BMIP
	1	ADCY3	rs11676272	2	25141538	A	G	0.512746	0.00835747	0.00156748	1e-07		0.5095	-0.0328	0.0016	5.015e-88	-109.302	5.11536e-13	A allele - Ser 107, and G allele - Pro 107
			rs10182181	2	25150296	A	G	0.512613	0.00837884	0.00157033	1e-07		0.5052	-0.0327	0.0016	2.45e-91	-109.049	5.4438e-13
			rs6752378	2	25150116	C	A	0.512595	0.00834376	0.00157034	1.2e-07		0.5052	-0.0326	0.0016	8.45e-91	-108.259	6.61097e-13
			rs713586	2	25158008	T	C	0.509795	0.00818641	0.00156844	2e-07		0.4998	-0.0322	0.0017	3.027e-81	-98.8627	6.69068e-12
			rs713587	2	25158281	C	T	0.509958	0.00814407	0.0015692	2.3e-07		0.4999	-0.0322	0.0017	5.081e-82	-98.3038	7.67934e-12
			rs2384054	2	25156773	T	C	0.509627	0.00810058	0.00156878	2.7e-07		0.4997	-0.0322	0.0017	2.543e-81	-97.805	8.6843e-12
			rs6545776	2	25099357	A	C	0.546766	0.00815842	0.00157771	2.9e-07		0.5489	-0.0315	0.0017	1.023e-77	-95.8165	1.41815e-11
			rs6545790	2	25109302	A	G	0.548688	0.00806451	0.00157755	3.9e-07		0.5507	-0.0315	0.0017	5.013e-78	-94.7232	1.85725e-11
			rs11892869	2	25096692	A	T	0.546753	0.00813627	0.0015767	3.1e-07		0.5483	-0.0311	0.0017	4.341e-76	-94.4034	2.00974e-11
			rs2384058	2	25100328	A	G	0.546757	0.00813727	0.00157769	3.2e-07		0.5482	-0.0311	0.0017	6.472e-76	-94.3558	2.03351e-11
			rs7567997	2	25096952	T	C	0.546759	0.00813019	0.00157676	3.2e-07		0.5483	-0.031	0.0017	1.595e-75	-94.026	2.20593e-11
			rs2384059	2	25100338	C	T	0.546822	0.00815482	0.00157777	3e-07		0.5487	-0.0309	0.0017	4.312e-75	-93.9464	2.24967e-11
			rs13407913	2	25097644	A	G	0.546793	0.0081223	0.00157675	3.2e-07		0.5484	-0.031	0.0017	6.957e-76	-93.9353	2.25584e-11
			rs2033656	2	25100902	C	G	0.546775	0.00814479	0.0015777	3.1e-07		0.5486	-0.0309	0.0017	2.708e-75	-93.835	2.31237e-11
			rs13410999	2	25097939	T	C	0.546786	0.00811354	0.00157675	3.3e-07		0.5484	-0.0309	0.0017	2.163e-75	-93.5313	2.49236e-11
			rs1172294	2	25169200	A	G	0.508545	0.00792698	0.00156829	5.5e-07		0.4928	-0.0296	0.0016	1.83e-75	-93.5089	2.50617e-11
			rs6545800	2	25118885	C	T	0.547757	0.00799363	0.00157535	5e-07		0.5485	-0.0313	0.0017	3.547e-77	-93.4248	2.55873e-11
			rs6752483	2	25120086	C	T	0.547848	0.00799079	0.00157566	5e-07		0.5485	-0.0313	0.0017	4.719e-77	-93.3733	2.5915e-11
			rs7580081	2	25097072	G	C	0.546471	0.00803667	0.00157665	4.4e-07		0.5479	-0.0309	0.0017	3.511e-75	-92.6511	3.09724e-11
			rs6756609	2	25121125	C	A	0.547333	0.00789555	0.00157544	6.8e-07		0.5482	-0.0313	0.0017	3.028e-77	-92.2733	3.4e-11
			rs2033653	2	25103446	T	C	0.54844	0.00797897	0.00157804	5.3e-07		0.5498	-0.031	0.0017	1.765e-75	-92.2023	3.46013e-11
			rs6712981	2	25126230	A	G	0.54725	0.00783526	0.0015749	8.2e-07		0.5463	-0.0315	0.0017	2.623e-78	-92.1854	3.47459e-11
			rs6723803	2	25120713	G	C	0.54807	0.0079398	0.00157618	6.1e-07		0.5486	-0.0311	0.0017	2.957e-76	-92.1542	3.50142e-11
			rs6713978	2	25120851	T	C	0.54725	0.00788424	0.00157525	7e-07		0.5481	-0.0313	0.0017	3.589e-77	-92.1522	3.50316e-11
			rs10203386	2	25136866	T	A	0.547186	0.00776517	0.0015769	1e-06		0.5494	-0.0318	0.0017	1.432e-78	-92.1139	3.53648e-11
			rs3903070	2	25123463	C	G	0.547028	0.00785464	0.00157519	7.7e-07		0.5478	-0.0314	0.0017	7.226e-78	-92.1031	3.54593e-11
			rs4077678	2	25122840	C	G	0.547288	0.00787349	0.0015753	7.2e-07		0.5473	-0.0313	0.0017	2.563e-77	-92.0236	3.61614e-11
			rs2033654	2	25103108	C	A	0.548611	0.0079551	0.00157803	5.8e-07		0.5499	-0.031	0.0017	7.988e-76	-91.927	3.70345e-11
			rs6721750	2	25128719	A	G	0.547217	0.00775847	0.00157521	1e-06		0.5464	-0.0316	0.0017	2.436e-78	-91.5537	4.06107e-11
			rs6706316	2	25128351	C	G	0.547426	0.00775197	0.00157469	1.1e-06		0.5464	-0.0315	0.0017	2.832e-78	-91.2176	4.41248e-11
			rs6726199	2	25126328	G	C	0.546948	0.00779859	0.00157495	9.3e-07		0.546	-0.0313	0.0017	2.585e-77	-91.1685	4.46632e-11
			rs6724772	2	25128730	T	C	0.547223	0.00775995	0.00157519	1e-06		0.5465	-0.0314	0.0017	1.995e-77	-90.9927	4.66444e-11
			rs6545809	2	25126715	C	T	0.547168	0.00771382	0.00157494	1.2e-06		0.5461	-0.0314	0.0017	9.444e-78	-90.4662	5.31224e-11
			rs6733224	2	25130907	T	C	0.547447	0.00773547	0.0015748	1.1e-06		0.5431	-0.0313	0.0017	1.511e-76	-90.4392	5.34774e-11
			rs10198275	2	25130542	A	C	0.547437	0.0077074	0.00157481	1.2e-06		0.5449	-0.0314	0.0017	1.496e-77	-90.3983	5.40199e-11
			rs11900505	2	25131986	A	C	0.547218	0.00769502	0.00157469	1.3e-06		0.5464	-0.0314	0.0017	1.836e-77	-90.26	5.58974e-11
			rs10200566	2	25130462	T	G	0.548225	0.00769927	0.00157717	1.3e-06		0.5447	-0.0314	0.0017	5.954e-77	-90.1679	5.71844e-11
			rs6545814	2	25131316	A	G	0.547398	0.00770053	0.00157465	1.3e-06		0.5449	-0.0313	0.0017	2.205e-77	-90.0393	5.90298e-11
			rs1529897	2	25086827	T	G	0.568119	0.00789754	0.00158523	7.7e-07		0.5704	-0.0307	0.0017	1.059e-72	-89.9682	6.00754e-11
			rs2033655	2	25101092	G	A	0.567729	0.00788552	0.00158596	7.8e-07		0.5699	-0.0307	0.0017	1.054e-72	-89.7899	6.27802e-11
			rs6722587	2	25132192	C	A	0.547747	0.00766199	0.00157501	1.4e-06		0.5469	-0.0313	0.0017	3.648e-77	-89.5682	6.63153e-11
			rs11686663	2	25107759	C	T	0.569685	0.00781456	0.00158632	9.5e-07		0.5716	-0.0309	0.0017	1.779e-73	-89.5413	6.67572e-11
			rs7597332	2	25075675	A	G	0.572422	0.00838819	0.00159009	1.9e-07		0.5715	-0.0288	0.0017	1.332e-62	-89.3697	6.96484e-11
			rs916485	2	25082273	T	C	0.550508	0.00782728	0.00157859	9.6e-07		0.549	-0.0306	0.0017	4.297e-73	-89.2512	7.17171e-11
			rs7608976	2	25075281	G	A	0.572135	0.00839108	0.00159068	1.9e-07		0.5707	-0.0287	0.0017	1.285e-63	-89.057	7.52421e-11
			rs1865689	2	25108197	T	C	0.569575	0.00777977	0.00158627	1.1e-06		0.5716	-0.0307	0.0017	1.405e-72	-88.5685	8.48955e-11
			rs10865315	2	25100738	C	A	0.567723	0.00786764	0.00158594	8.2e-07		0.5694	-0.0303	0.0017	1.116e-70	-88.4202	8.80637e-11
			rs13387729	2	25076126	A	G	0.572546	0.0083474	0.00158915	2.1e-07		0.571	-0.0286	0.0017	1.745e-63	-88.3697	8.91691e-11
			rs4665736	2	25187599	C	T	0.491428	-0.00790325	0.00156836	5.8e-07		0.5046	0.0298	0.0017	4.531e-70	-88.3339	8.99622e-11
			rs6749170	2	25110962	A	G	0.540678	0.00757961	0.00157717	1.9e-06		0.5448	-0.0309	0.0017	5.008e-75	-87.353	1.14642e-10
			rs7591460	2	25103967	A	C	0.569344	0.00769442	0.0015865	1.4e-06		0.5706	-0.0306	0.0017	5.417e-72	-87.2988	1.16188e-10
			rs1982200	2	25205427	C	T	0.492432	-0.00745017	0.00156929	2.4e-06		0.5079	0.0289	0.0016	3.072e-72	-85.7513	1.70342e-10
			rs2384061	2	25135620	G	A	0.568931	0.00750663	0.00158614	2.5e-06		0.5709	-0.0307	0.0017	3.398e-72	-85.4659	1.82799e-10
			rs1541984	2	25082414	G	A	0.571402	0.00763078	0.00158594	1.9e-06		0.5703	-0.0301	0.0017	7.988e-70	-85.1922	1.95603e-10
			rs11675457	2	25079770	C	T	0.571081	0.00756984	0.00158615	2.3e-06		0.57	-0.0301	0.0017	4.126e-70	-84.5006	2.32094e-10
			rs11125884	2	25239264	A	G	0.492428	-0.00744256	0.00156793	2.4e-06		0.5055	0.0291	0.0017	6.948e-67	-81.2531	5.1848e-10
	2	LINC01122	rs1861410	2	58933591	C	T	0.444546	0.0102245	0.00158355	5.7e-11		0.4447	0.0213	0.0017	7.128e-36	80.8986	5.66048e-10
			rs4671328	2	58935282	T	G	0.448642	0.010208	0.00158966	7.4e-11		0.4496	0.0214	0.0017	3.422e-36	80.8353	5.74985e-10
			rs12466350	2	25239969	C	T	0.492651	-0.0073842	0.00156775	2.9e-06		0.5036	0.0291	0.0017	2.176e-65	-80.6252	6.05704e-10
			rs11687089	2	25082926	T	C	0.576565	0.00729881	0.00158993	5.5e-06		0.5759	-0.0298	0.0017	1.357e-68	-80.4714	6.29223e-10
			rs6737082	2	25138040	A	C	0.512099	0.00674599	0.00157219	1.8e-05		0.5074	-0.0313	0.0017	1.723e-76	-79.0016	9.05598e-10
			rs4665276	2	25213333	C	T	0.492392	-0.00747859	0.0015697	2.2e-06		0.5342	0.0298	0.0018	2.166e-60	-78.8764	9.34153e-10
			rs1077492	2	25286435	C	T	0.492678	-0.00716934	0.0015728	6e-06		0.5057	0.029	0.0017	6.252e-66	-77.7597	1.23201e-09
			rs7576788	2	25083310	T	C	0.550362	0.00735817	0.00157603	3.9e-06		0.5515	-0.0282	0.0017	1.597e-61	-77.4472	1.33127e-09
			rs754536	2	25176200	C	T	0.507695	-0.0068296	0.0015699	1.4e-05		0.5219	0.0294	0.0017	8.181e-68	-75.2353	2.30422e-09
			rs754537	2	25176277	A	T	0.507843	-0.0068163	0.00157	1.5e-05		0.522	0.0294	0.0017	1.07e-67	-75.084	2.39237e-09
			rs6726261	2	25153986	T	C	0.632898	0.00726872	0.00162996	8.8e-06		0.6267	-0.0266	0.0017	4.381e-56	-69.7772	8.9402e-09
			rs1613599	2	58966760	C	T	0.527646	-0.00982017	0.00157875	3.8e-10		0.5229	-0.0186	0.0017	4.955e-28	68.0565	1.37175e-08
			rs1641154	2	58969997	G	C	0.529055	-0.00955092	0.00157824	1.1e-09		0.5244	-0.0188	0.0017	1.744e-28	66.9239	1.81862e-08
			rs12986742	2	58975143	T	C	0.524493	-0.00943644	0.0015777	1.7e-09		0.5188	-0.0186	0.0017	6.94e-28	65.4407	2.63162e-08
			rs13107325	4	103188709	C	T	0.925532	-0.0123914	0.00299288	2.8e-05		0.918	-0.0468	0.0032	3.805e-47	60.5518	8.91577e-08
	3	TFAP2B	rs2206277	6	50798526	C	T	0.820397	-0.0111717	0.00204846	6.8e-08		0.8443	-0.0408	0.0021	1.822e-83	105.958	1.16502e-12
			rs987237	6	50803050	A	G	0.820259	-0.0110882	0.00204525	8.6e-08		0.8455	-0.0407	0.0021	9.561e-83	105.073	1.4487e-12
			rs12529728	6	50896630	A	G	0.830264	-0.0109944	0.00209209	2.3e-07		0.8507	-0.0409	0.0021	2.408e-81	102.352	2.83162e-12
			rs2207139	6	50845490	A	G	0.830279	-0.0109338	0.00209204	2.7e-07		0.8507	-0.0411	0.0021	4.575e-82	102.288	2.8766e-12
			rs943005	6	50865820	C	T	0.830139	-0.0109348	0.00209121	2.6e-07		0.8506	-0.041	0.0021	1.28e-81	102.089	3.02118e-12
			rs4715210	6	50897251	C	T	0.830299	-0.0109632	0.0020922	2.5e-07		0.8507	-0.0408	0.0021	5.803e-81	101.806	3.23883e-12
			rs4715213	6	50911091	C	T	0.830127	-0.0108601	0.00209133	3.2e-07		0.8506	-0.041	0.0021	1.719e-81	101.385	3.59276e-12
			rs734597	6	50836279	G	A	0.830339	-0.0110951	0.00209193	1.8e-07		0.8524	-0.0408	0.0022	8.8e-80	98.3607	7.57231e-12
			rs3857596	6	50905067	C	T	0.830126	-0.0108546	0.00209109	3.2e-07		0.8453	-0.0402	0.0023	3.106e-71	90.7276	4.98011e-11
			rs6904450	6	50921602	A	T	0.818312	-0.00981508	0.00203875	2.5e-06		0.838	-0.0377	0.0021	7.718e-71	86.4275	1.44115e-10
			rs3857599	6	50938247	C	A	0.836815	-0.0104358	0.00212736	1.3e-06		0.8501	-0.0401	0.0023	5.018e-68	85.5266	1.80076e-10
	4	CELF1	rs7124681	11	47529947	C	A	0.591239	-0.00654895	0.00159291	4.3e-05		0.5838	-0.0257	0.0016	3.956e-55	66.0379	2.26769e-08
			rs3817334	11	47650993	C	T	0.591953	-0.00647766	0.00159329	5.3e-05		0.5844	-0.0255	0.0016	3.05e-54	64.7953	3.09095e-08
			rs11030107	11	27694835	A	G	0.736979	0.00697868	0.001783	0.00012		0.7315	-0.0295	0.0019	3.796e-57	-60.7702	8.44217e-08
			rs11030102	11	27681596	C	G	0.736913	0.00696253	0.00178347	0.00013		0.7315	-0.0295	0.0019	8.049e-57	-60.6135	8.77919e-08
	5	FTO	rs1421085	16	53800954	T	C	0.597444	-0.0110303	0.0016006	8.4e-12		0.59	-0.0751	0.0016	0	323.463	1.00239e-35
			rs1558902	16	53803574	T	A	0.597233	-0.0109894	0.00160071	9.9e-12		0.5898	-0.0752	0.0016	0	322.67	1.21545e-35
			rs9923544	16	53801985	C	T	0.577467	-0.0107951	0.00158906	1.6e-11		0.5633	-0.072	0.0016	0	305.702	7.53802e-34
			rs9923147	16	53801549	C	T	0.577652	-0.0107881	0.00158904	1.7e-11		0.5634	-0.072	0.0016	0	305.508	7.90307e-34
			rs9937053	16	53799507	G	A	0.576784	-0.0107637	0.00158879	1.8e-11		0.5628	-0.0721	0.0016	0	305.288	8.33679e-34
			rs9939973	16	53800568	G	A	0.577667	-0.010772	0.00158905	1.8e-11		0.5633	-0.072	0.0016	0	305.05	8.83432e-34
			rs9940128	16	53800754	G	A	0.577566	-0.0107332	0.00158917	2.1e-11		0.5633	-0.072	0.0016	0	303.928	1.16064e-33
			rs1121980	16	53809247	G	A	0.577198	-0.0107104	0.00158871	2.3e-11		0.5622	-0.072	0.0016	0	303.371	1.32934e-33
			rs11075985	16	53805207	C	A	0.576434	-0.0106753	0.00158866	2.6e-11		0.5601	-0.072	0.0016	0	302.386	1.68922e-33
			rs9930333	16	53799977	T	G	0.577666	-0.0107941	0.00158913	1.6e-11		0.5618	-0.0719	0.0017	0	287.281	6.66883e-32
			rs9940646	16	53800629	C	G	0.577664	-0.0107758	0.00158904	1.8e-11		0.5618	-0.0719	0.0017	0	286.81	7.47852e-32
			rs9928094	16	53799905	A	G	0.576828	-0.0107635	0.00158889	1.8e-11		0.5634	-0.0719	0.0017	0	286.51	8.04568e-32
			rs7193144	16	53810686	T	C	0.605945	-0.0105736	0.00160682	6.1e-11		0.5933	-0.0728	0.0017	0	281.798	2.5331e-31
			rs9941349	16	53825488	C	T	0.588087	-0.0102188	0.00159438	1.7e-10		0.5769	-0.0701	0.0016	0	280.806	3.22522e-31
			rs8043757	16	53813450	A	T	0.605644	-0.0105528	0.0016062	6.3e-11		0.595	-0.0723	0.0017	0	279.42	4.51932e-31
			rs17817449	16	53813367	T	G	0.605716	-0.0104984	0.00160616	7.8e-11		0.5914	-0.0725	0.0017	0	278.755	5.31287e-31
			rs3751812	16	53818460	G	T	0.607142	-0.0104603	0.00160723	9.3e-11		0.5969	-0.0728	0.0017	0	278.707	5.37535e-31
			rs8051591	16	53816752	A	G	0.605913	-0.010514	0.00160641	7.7e-11		0.5906	-0.0723	0.0017	0	278.356	5.85516e-31
			rs8050136	16	53816275	C	A	0.605959	-0.0104988	0.00160638	8.2e-11		0.5907	-0.0724	0.0017	0	278.343	5.8734e-31
			rs9935401	16	53816838	G	A	0.606257	-0.0104873	0.00160667	8.5e-11		0.5908	-0.0724	0.0017	0	277.988	6.40369e-31
			rs9936385	16	53819169	T	C	0.606409	-0.0103887	0.00160686	1.3e-10		0.5951	-0.0727	0.0017	0	276.483	9.23804e-31
			rs7201850	16	53821862	C	T	0.587158	-0.0101153	0.00159399	2.7e-10		0.5707	-0.0695	0.0016	0	275.65	1.13154e-30
			rs17817964	16	53828066	C	T	0.607378	-0.0103479	0.0016079	1.5e-10		0.5992	-0.0728	0.0017	0	275.598	1.14603e-30
			rs9923233	16	53819198	G	C	0.60641	-0.0103888	0.00160686	1.3e-10		0.5881	-0.0722	0.0017	0	274.584	1.46676e-30
			rs7202116	16	53821615	A	G	0.606361	-0.0103829	0.0016067	1.3e-10		0.5928	-0.0721	0.0017	0	274.076	1.66017e-30
			rs9939609	16	53820527	T	A	0.606406	-0.010362	0.00160678	1.4e-10		0.5904	-0.0722	0.0017	0	273.89	1.73707e-30
			rs7185735	16	53822651	A	G	0.606484	-0.0103606	0.00160688	1.4e-10		0.5928	-0.0722	0.0017	0	273.835	1.76007e-30
			rs11075990	16	53819893	A	G	0.606425	-0.0103537	0.00160682	1.5e-10		0.5904	-0.0722	0.0017	0	273.663	1.83542e-30
			rs11075989	16	53819877	C	T	0.606425	-0.0103536	0.00160682	1.5e-10		0.5904	-0.0722	0.0017	0	273.661	1.8366e-30
			rs12149832	16	53842908	G	A	0.588032	-0.0100286	0.00159406	5.2e-10		0.5835	-0.069	0.0016	0	271.309	3.25577e-30
			rs9930506	16	53830465	A	G	0.567249	-0.0101701	0.00158336	2e-10		0.5596	-0.0669	0.0016	0	268.566	6.34922e-30
			rs9922708	16	53831146	C	T	0.567324	-0.00997567	0.00158404	4.6e-10		0.5597	-0.0668	0.0016	0	262.925	2.50806e-29
			rs9922619	16	53831771	G	T	0.567652	-0.00997586	0.00158497	4.8e-10		0.5603	-0.0668	0.0016	0	262.776	2.60091e-29
			rs9931494	16	53827179	C	G	0.588006	-0.0101549	0.00159465	2.3e-10		0.5814	-0.0699	0.0017	0	261.842	3.26567e-29
			rs9926289	16	53820503	G	A	0.606422	-0.0103663	0.00160674	1.4e-10		0.6549	-0.0704	0.0018	0	252.335	3.30835e-28
			rs9930501	16	53830452	A	G	0.56709	-0.00997467	0.00158387	4.7e-10		0.5617	-0.0664	0.0017	0	245.979	1.55674e-27
			rs9932754	16	53830491	T	C	0.56716	-0.0099601	0.00158395	5e-10		0.5622	-0.0664	0.0017	0	245.607	1.70432e-27
			rs17817288	16	53807764	A	G	0.517466	-0.00929393	0.00157093	4.1e-09		0.4979	-0.0636	0.0016	0	235.169	2.16985e-26
			rs8047395	16	53798523	G	A	0.49949	-0.00949637	0.00157396	1.9e-09		0.4779	-0.0616	0.0016	9.83e-305	232.287	4.38066e-26
			rs8055197	16	53803156	G	A	0.498635	-0.00932125	0.00157018	3.7e-09		0.474	-0.0611	0.0016	3.12e-305	226.697	1.71168e-25
			rs1861866	16	53804340	C	T	0.498584	-0.0093084	0.00157008	3.9e-09		0.474	-0.061	0.0016	4.54e-305	226.028	2.0148e-25
			rs10852521	16	53804965	T	C	0.497564	-0.0092233	0.0015701	5.3e-09		0.4709	-0.0609	0.0016	1.28e-305	223.592	3.64974e-25
			rs9922047	16	53806280	C	G	0.497615	-0.00923435	0.00157001	5e-09		0.471	-0.0608	0.0016	6.07e-305	223.505	3.72791e-25
			rs8057044	16	53812614	G	A	0.524405	-0.00850358	0.00157279	7.3e-08		0.5003	-0.0612	0.0016	4.2e-293	206.806	2.19143e-23
			rs11075987	16	53815161	T	G	0.507666	-0.00883159	0.00156993	2.1e-08		0.4787	-0.0586	0.0016	8.51e-292	206.033	2.64638e-23
			rs11642841	16	53845487	C	A	0.602478	-0.00864901	0.00160289	8.5e-08		0.5959	-0.0623	0.0017	1.55e-305	197.743	2.00179e-22
			rs7206790	16	53797908	C	G	0.533148	-0.00853771	0.00158625	1e-07		0.5232	-0.0606	0.0017	1.01e-290	191.864	8.41214e-22
			rs8044769	16	53839135	T	C	0.494619	-0.00837518	0.00154608	9e-08		0.4701	-0.0554	0.0016	4.42e-267	187.565	2.40391e-21
			rs3751813	16	53818708	G	T	0.457416	-0.00712829	0.00157613	5.4e-06		0.4352	-0.0578	0.0016	1.56e-275	163.381	8.88085e-19
			rs2058908	16	53806145	T	C	0.264877	-0.00756079	0.00177906	2.4e-05		0.241	-0.0528	0.0019	9.37e-171	118.102	5.87541e-14
			rs4783819	16	53816647	G	C	0.378418	-0.00630403	0.00161807	8.4e-05		0.3467	-0.0514	0.0017	1.68e-206	117.797	6.33219e-14
			rs1477196	16	53808258	A	G	0.378123	-0.00622299	0.00161757	9.7e-05		0.3454	-0.0514	0.0017	1.75e-206	116.319	9.10671e-14
			rs7190492	16	53828752	A	G	0.379275	-0.0062952	0.00161763	8.3e-05		0.3497	-0.0507	0.0017	6.36e-201	116.062	9.70073e-14
			rs1861867	16	53848561	A	G	0.400341	-0.00606502	0.00167073	0.00028		0.3682	-0.0554	0.0018	5.39e-207	111.728	2.81574e-13
			rs12446228	16	53800387	A	G	0.379465	-0.00624254	0.001618	9.6e-05		0.3568	-0.051	0.0018	3.57e-183	109.315	5.09835e-13
