# Supplementary material for: Circadian ADCY3 Ser107Pro variant bridges difficulty awakening in the morning and adiposity
Source: iScience. 2025 Dec 30;29(2):114587. doi: 10.1016/j.isci.2025.114587 (PMC12860998; doi:10.1016/j.isci.2025.114587)
Supplement: Table S4. Phenome-wide association results for lead pleiotropic loci [file mmc5.xlsx]

## Sheet: S4 Lead Loci PheWAS
Table S4. Phenome-wide association (PheWAS) results for 5 loci pleiotropic across chronotype, ease of waking up and BMI
The PheWAS Genetic Tools from OpenTargets (https://genetics.opentargets.org/, accessed 05/15/2024) was used to identify significant associations between the novel loci (lead variants) and other traits and diseases. GWAS associations were obtained from the FinGen, UKBiobank and GWAS Catalog. The lead loci rs number is followed by Reference allele then alternative or effect allele
Locus	Genes	SNP	Effect Allele	Trait	P-value	Beta	Odds Ratio	PMID	Author (Year)	N Cases	N Overall
chr2	ADCY3	rs11676272_A:G	G	Comparative body size at age 10	1.90473e-110	0.035827			UKB Neale v2		354996
				Height	3.8e-103	-0.0325773		PMID:34226706	Barton AR		458235
				Body mass index	6.4e-69	0.0331628		PMID:34226706	Barton AR		457756
				Standing height	5.70633e-63	-0.248835			UKB Neale v2		360388
				Arm fat percentage (left)	1.83328e-53	0.273752			UKB Neale v2		354707
				Arm fat percentage (right)	5.60899e-51	0.264735			UKB Neale v2		354760
				Sitting height	4.84029e-48	-0.125044			UKB Neale v2		360066
				Body mass index (bmi)	1.0605e-46	0.159763			UKB Neale v2		359983
				Body mass index (bmi)	2.74812e-46	0.159645			UKB Neale v2		354831
				Leg fat percentage (left)	4.45831e-44	0.171947			UKB Neale v2		354791
				Leg fat percentage (right)	4.18866e-43	0.178788			UKB Neale v2		354811
				Body fat percentage	4.54545e-39	0.195218			UKB Neale v2		354628
				Appendicular lean mass	4e-38	-0.0242		PMID:33097823	Pei YF		450243
				Arm fat mass (right)	6.92933e-32	0.0170826			UKB Neale v2		354736
				Arm fat mass (left)	2.8702e-31	0.0188941			UKB Neale v2		354673
				Trunk fat percentage	1.62712e-29	0.192427			UKB Neale v2		354619
				Leg fat mass (left)	2.64969e-29	0.040566			UKB Neale v2		354788
				Leg fat mass (right)	3.39674e-29	0.0414849			UKB Neale v2		354807
				Whole body fat mass	2.70074e-26	0.231638			UKB Neale v2		354244
				Appendicular lean mass	1.2e-25	-0.0261274		PMID:33097823	Pei YF		244730
				Diastolic blood pressure	3.77e-25	-0.0165244		PMID:33230300	Surendran P		810865
				Body mass index	4.68e-24	0.0328		PMID:25673413	Locke AE		238944
				Forced vital capacity (fvc)	7.75664e-24	-0.0184464			UKB Neale v2		329404
				Hip circumference	3.41074e-23	0.21322			UKB Neale v2		360521
				Reticulocyte count	4.1e-22	-0.0181165		PMID:34226706	Barton AR		437291
				Trunk fat mass	1.36249e-21	0.11619			UKB Neale v2		354597
				Diastolic blood pressure	1.7e-21	-0.0187032		PMID:34226706	Barton AR		422713
				Childhood body mass index	2.373e-21	0.075		PMID:33045005	Vogelezang S		39620
				Forced vital capacity (fvc), best measure	1.13371e-20	-0.017359			UKB Neale v2		272338
				Waist circumference	1.62408e-20	0.259603			UKB Neale v2		360564
				High light scatter reticulocyte count	2.4e-20	-0.017477		PMID:34226706	Barton AR		437723
				Systolic blood pressure	8.413e-20	-0.014503		PMID:33230300	Surendran P		810865
				Reticulocyte count	1e-16	-0.0177411		PMID:32888494	Vuckovic D		408112
				Comparative height size at age 10	2.86902e-16	-0.0130971			UKB Neale v2		355331
				Forced expiratory volume in 1-second (fev1), predicted	3.01813e-16	-0.00723179			UKB Neale v2		117241
				Systolic blood pressure	5.1e-16	-0.0165491		PMID:34226706	Barton AR		422713
				Forced expiratory volume in 1-second (fev1)	1.36782e-15	-0.0112888			UKB Neale v2		329404
				Reticulocyte fraction of red cells	2.1e-15	-0.0169996		PMID:32888494	Vuckovic D		408112
				Appendicular lean mass	2.4e-15	-0.0217353		PMID:33097823	Pei YF		205513
				High light scatter reticulocyte count	2.6e-15	-0.0168009		PMID:32888494	Vuckovic D		408112
				High light scatter reticulocyte percentage of red cells	5e-14	-0.0160209		PMID:32888494	Vuckovic D		408112
				Impedance of leg (right)	3.32647e-12	-0.531642			UKB Neale v2		354817
				Forced expiratory volume in 1-second (fev1), best measure	6.16633e-12	-0.0104708			UKB Neale v2		272338
				Lung function (FEV1/FVC)	9.7e-12	0.0146242		PMID:34226706	Barton AR		371898
				Impedance of leg (left)	1.20511e-11	-0.516992			UKB Neale v2		354811
				Weight	2.14035e-11	0.222827			UKB Neale v2		354838
				Weight	3.17965e-11	0.219966			UKB Neale v2		360116
				Hand grip strength (left)	5.57374e-11	-0.1165			UKB Neale v2		359704
				Crohn's disease	7.282e-11	0.1046	1.11027	PMID:28067908	de Lange KM	12194	40266
				Inflammatory bowel disease	1.675e-10	0.0794	1.08264	PMID:28067908	de Lange KM	25042	59957
				Hypertension	3.2e-10	-0.00514854	0.994865	PMID:33959723	Donertas HM	129909	484598
				Hand grip strength (right)	3.76953e-10	-0.111321			UKB Neale v2		359729
				Breast cancer	1.222e-09	-0.04	0.960789	PMID:29059683	Michailidou K	76192	139274
				Impedance of whole body	4.81349e-09	-0.92162			UKB Neale v2		354795
				Lung function (FEV1/FVC)	4.96e-09	0.0138		PMID:30804560	Shrine N		321047
				Obesity	5.767e-09	0.1612	1.17492	PMID:22484627	Bradfield JP	5530	13848
				Sex hormone-binding globulin levels	1.1e-08	0.011236		PMID:34226706	Barton AR		397043
				Sex hormone-binding globulin levels adjusted for BMI	1.1e-08	0.00665228		PMID:32042192	Ruth KS		188908
				Age when periods started (menarche)	1.37699e-08	-0.013546			UKB Neale v2		188644
				Triglyceride levels	2e-08	-0.0106619		PMID:34226706	Barton AR		437532
				Ease of skin tanning	2.02862e-08	0.0130683			UKB Neale v2		353697
				Sex hormone-binding globulin levels adjusted for BMI	2.1e-08	0.00460598		PMID:32042192	Ruth KS		368929
				Alanine aminotransferase levels	5e-08	-0.0106793		PMID:34226706	Barton AR		437724
				High light scatter reticulocyte count	8.835e-08	-0.0191312		PMID:27863252	Astle WJ		170761
				Hemoglobin levels	2.3e-07	-0.0100137		PMID:34226706	Barton AR		445373
chr6	TFAP2B, Il17A, PKHD1	rs2206277_C:T	T	Body mass index	1.5e-52	0.0377976		PMID:34226706	Barton AR		457756
				Body mass index (bmi)	1.99315e-39	0.191352			UKB Neale v2		359983
				Body mass index (bmi)	3.12706e-39	0.191565			UKB Neale v2		354831
				Weight	4.80603e-37	0.551233			UKB Neale v2		360116
				Weight	6.39289e-37	0.552471			UKB Neale v2		354838
				Leg predicted mass (left)	3.17659e-35	0.0434121			UKB Neale v2		354766
				Leg fat-free mass (left)	3.51844e-35	0.0462683			UKB Neale v2		354771
				Comparative body size at age 10	6.62697e-35	0.0258766			UKB Neale v2		354996
				Hip circumference	2.23714e-33	0.338538			UKB Neale v2		360521
				Arm fat mass (left)	2.86884e-33	0.0255336			UKB Neale v2		354673
				Basal metabolic rate	6.77142e-33	30.9558			UKB Neale v2		354825
				Leg predicted mass (right)	1.96964e-32	0.0414723			UKB Neale v2		354798
				Arm fat mass (right)	2.50125e-32	0.0225062			UKB Neale v2		354736
				Leg fat-free mass (right)	2.95059e-32	0.0441037			UKB Neale v2		354798
				Waist circumference	8.21902e-32	0.429362			UKB Neale v2		360564
				Whole body fat mass	2.68319e-31	0.332324			UKB Neale v2		354244
				Impedance of whole body	9.85761e-31	-2.37331			UKB Neale v2		354795
				Leg fat mass (left)	1.12561e-30	0.0543593			UKB Neale v2		354788
				Leg fat mass (right)	1.14498e-30	0.0556922			UKB Neale v2		354807
				Body mass index	2.351e-30	0.044		PMID:25673413	Locke AE		238944
				Whole body water mass	5.12697e-30	0.162142			UKB Neale v2		354834
				Whole body fat-free mass	6.57051e-30	0.219741			UKB Neale v2		354808
				Arm fat-free mass (right)	2.35779e-29	0.0152264			UKB Neale v2		354732
				Impedance of leg (left)	3.17419e-29	-1.11925			UKB Neale v2		354811
				Arm predicted mass (right)	3.50476e-29	0.014305			UKB Neale v2		354726
				Impedance of leg (right)	5.70642e-28	-1.09483			UKB Neale v2		354817
				Trunk fat mass	7.45087e-28	0.174172			UKB Neale v2		354597
				Arm predicted mass (left)	7.03265e-27	0.0147121			UKB Neale v2		354653
				Arm fat-free mass (left)	2.56703e-26	0.0154668			UKB Neale v2		354668
				Arm fat percentage (left)	5.56989e-25	0.240135			UKB Neale v2		354707
				Arm fat percentage (right)	3.12799e-23	0.228936			UKB Neale v2		354760
				Trunk fat-free mass	6.79924e-23	0.0983278			UKB Neale v2		354530
				Trunk predicted mass	1.11458e-22	0.0938119			UKB Neale v2		354494
				Impedance of arm (left)	1.60163e-20	-1.12288			UKB Neale v2		354807
				Body fat percentage	7.74522e-20	0.178041			UKB Neale v2		354628
				Leg fat percentage (right)	1.31349e-19	0.153925			UKB Neale v2		354811
				Leg fat percentage (left)	1.49747e-19	0.146094			UKB Neale v2		354791
				Impedance of arm (right)	1.29895e-18	-1.03763			UKB Neale v2		354792
				Trunk fat percentage	2.92497e-16	0.182423			UKB Neale v2		354619
				Serum urea levels	6.2e-13	0.0190419		PMID:34226706	Barton AR		437580
				Obesity and other hyperalimentation	1.71e-12	0.12727	1.13572		FINNGEN_R6	11555	260405
				Obesity	3.53e-12	0.12568	1.13392		FINNGEN_R6	11483	260333
				Apolipoprotein A1 levels	1.5e-11	0.0164887		PMID:34226706	Barton AR		398508
				Type 2 diabetes	2.072e-10	0.0581	1.05982	PMID:30054458	Xue A	62892	659316
				Childhood body mass index	2.324e-10	0.0659		PMID:33045005	Vogelezang S		39620
				Obesity due to excess calories	3.35e-10	0.13362	1.14296		FINNGEN_R6	7750	256672
				Other nutritional deficiencies	5.88e-10	0.10923	1.11542		FINNGEN_R6	11852	260405
				HDL cholesterol levels	6.4e-10	0.0142764		PMID:34226706	Barton AR		400754
				Glaucoma (multi-trait analysis)	3.28327e-09	0.0804931	1.08382	PMID:31959993	Craig JE	7947	127265
				Diabetes mellitus	2.07e-08	0.0789	1.0821		UKB SAIGE	20203	408959
				Diabetes diagnosed by doctor	4.13227e-08	0.0785393	1.08171		UKB Neale v2	17275	360192
				Morning/evening person (chronotype)	4.64928e-08	-0.0164693			UKB Neale v2		322488
				Type 2 diabetes	6.25e-08	0.0787	1.08188		UKB SAIGE	18945	407701
				Age when periods started (menarche)	7.7843e-08	-0.0167571			UKB Neale v2		188644
				High light scatter reticulocyte count	7.8e-08	-0.0122256		PMID:34226706	Barton AR		437723
				Metformin | treatment/medication code	7.92847e-08	0.105749	1.11154		UKB Neale v2	8968	361141
				Blood pressure medication | medication for cholesterol, blood pressure or diabetes	9.12305e-08	0.0538883	1.05537		UKB Neale v2	40987	165340
				Diabetes | non-cancer illness code, self-reported	1.52907e-07	0.0827993	1.08632		UKB Neale v2	14114	361141
chr11	CELF1, NDUFS3, MTCH2, SLC39A13	rs7124681_C:A	A	HDL cholesterol levels	3e-67	-0.0337395		PMID:34226706	Barton AR		400754
				Platelet count	7.6e-42	-0.0244016		PMID:34226706	Barton AR		444866
				Arm fat percentage (left)	4.97851e-41	0.242479			UKB Neale v2		354707
				Platelet count	3.87e-40	-0.024684		PMID:32888493	Chen MH		542827
				Apolipoprotein A1 levels	9.1e-40	-0.0264218		PMID:34226706	Barton AR		398508
				Body mass index	2.2e-39	0.025561		PMID:34226706	Barton AR		457756
				Arm fat percentage (right)	7.40024e-38	0.230448			UKB Neale v2		354760
				Body fat percentage	9.1191e-38	0.194931			UKB Neale v2		354628
				Trunk fat percentage	2.55477e-37	0.221297			UKB Neale v2		354619
				Height	6.7e-35	-0.0188167		PMID:34226706	Barton AR		458235
				Platelet count	3.1e-31	-0.0248315		PMID:32888494	Vuckovic D		408112
				Leg fat percentage (left)	3.93628e-30	0.143147			UKB Neale v2		354791
				Leg fat percentage (right)	6.17128e-27	0.141884			UKB Neale v2		354811
				Body mass index (bmi)	8.90354e-27	0.121696			UKB Neale v2		354831
				Body mass index (bmi)	4.69196e-26	0.119477			UKB Neale v2		359983
				Appendicular lean mass	1.7e-25	-0.0264136		PMID:33097823	Pei YF		244730
				Appendicular lean mass	4.489e-25	-0.0199		PMID:33097823	Pei YF		450243
				Trunk fat mass	1.1692e-24	0.126823			UKB Neale v2		354597
				Standing height	2.85985e-24	-0.153505			UKB Neale v2		360388
				Plateletcrit	2.9e-24	-0.0218728		PMID:32888494	Vuckovic D		408112
				Whole body fat mass	1.86248e-22	0.21636			UKB Neale v2		354244
				HDL cholesterol	6.164e-22	-0.0343		PMID:24097068	Willer CJ		94595
				Comparative body size at age 10	4.90757e-20	0.0149511			UKB Neale v2		354996
				Arm fat mass (left)	5.63089e-20	0.0151094			UKB Neale v2		354673
				Arm fat mass (right)	7.85547e-20	0.0134677			UKB Neale v2		354736
				Waist circumference	1.05052e-19	0.258168			UKB Neale v2		360564
				Leg fat mass (left)	3.14823e-18	0.0319418			UKB Neale v2		354788
				Sitting height	1.02429e-17	-0.0748162			UKB Neale v2		360066
				Body mass index	1.172e-17	0.0252		PMID:25673413	Locke AE		238944
				Leg fat mass (right)	4.47066e-17	0.0315788			UKB Neale v2		354807
				Forced vital capacity (fvc), best measure	4.7021e-17	-0.0158902			UKB Neale v2		272338
				Platelet count	6.67584e-17	-1.17454			UKB Neale v2		350474
				Hip circumference	2.56505e-16	0.17899			UKB Neale v2		360521
				Calcium levels	2.8e-15	-0.0166739		PMID:34226706	Barton AR		400792
				Mean corpuscular hemoglobin	3.02e-15	0.015441		PMID:32888493	Chen MH		486823
				Aspartate aminotransferase levels	1.5e-14	-0.0166387		PMID:34226706	Barton AR		436275
				Mean corpuscular volume	3.77e-14	0.013987		PMID:32888493	Chen MH		544127
				Serum total protein level	1.4e-13	-0.0156086		PMID:34226706	Barton AR		400482
				Mean corpuscular volume	4.3e-13	0.0122003		PMID:34226706	Barton AR		444035
				Forced expiratory volume in 1-second (fev1), best measure	4.78276e-13	-0.0111957			UKB Neale v2		272338
				Total cholesterol levels	6.6e-13	-0.0145678		PMID:34226706	Barton AR		437878
				Usual walking pace	6.80369e-13	-0.0103453			UKB Neale v2		358974
				Platelet count	8.945e-13	-0.026352		PMID:27863252	Astle WJ		166066
				Forced expiratory volume in 1-second (fev1), predicted	9.52526e-13	-0.00640212			UKB Neale v2		117241
				Forced vital capacity (fvc)	1.53611e-12	-0.0131679			UKB Neale v2		329404
				Mean corpuscular hemoglobin concentration	1.8e-12	0.0116136		PMID:34226706	Barton AR		443081
				Gamma glutamyl transferase levels	2e-12	-0.0135068		PMID:34226706	Barton AR		437651
				Hand grip strength (left)	3.54865e-12	-0.12562			UKB Neale v2		359704
				Neutrophill count	3.60192e-12	0.0236848			UKB Neale v2		349856
				Mean corpuscular hemoglobin	4.5e-12	0.0146083		PMID:32888494	Vuckovic D		408112
				Mean corpuscular volume	6.9e-12	0.0143288		PMID:32888494	Vuckovic D		408112
				Serum alkaline phosphatase levels	1.2e-11	-0.0130117		PMID:34226706	Barton AR		437896
				Platelet crit	1.86426e-11	-0.000758832			UKB Neale v2		350471
				Suffer from 'nerves'	1.87234e-11	-0.0398917	0.960893		UKB Neale v2	73938	348082
				Age when periods started (menarche)	2.10052e-11	-0.0162503			UKB Neale v2		188644
				White blood cell count	2.35e-11	0.012526		PMID:32888493	Chen MH		562243
				Mean platelet volume	2.6e-11	0.0120033		PMID:34226706	Barton AR		445364
				Alcohol intake frequency.	3.77058e-11	0.0230668			UKB Neale v2		360726
				Forced expiratory volume in 1-second (fev1)	1.44827e-10	-0.00920633			UKB Neale v2		329404
				Plateletcrit	1.554e-10	-0.0236903		PMID:27863252	Astle WJ		164339
				White blood cell count	1.7e-10	0.0137632		PMID:32888494	Vuckovic D		408112
				Proinsulin levels	2.503e-10	0.045		PMID:21873549	Strawbridge RJ		10701
				Mean platelet volume	2.68e-10	0.012306		PMID:32888493	Chen MH		460935
				HDL cholesterol	2.942e-10	-0.0273		PMID:20686565	Teslovich TM		99900
				White blood cell (leukocyte) count	4.68944e-10	0.0306527			UKB Neale v2		350470
				Weight	1.93145e-09	0.203055			UKB Neale v2		354838
				Mean platelet volume	2.9e-09	0.0123345		PMID:32888494	Vuckovic D		408112
				Full cream | milk type used	4.83817e-09	-0.0572107	0.944395		UKB Neale v2	22902	360806
				Weight	6.9218e-09	0.195112			UKB Neale v2		360116
				Neutrophil count	7.26e-09	0.011308		PMID:32888493	Chen MH		519288
				Fresh fruit intake	7.44773e-09	0.00810309			UKB Neale v2		348284
				Neutrophil count	8.3e-09	0.0125519		PMID:32888494	Vuckovic D		408112
				Skimmed | milk type used	9.10435e-09	0.0338089	1.03439		UKB Neale v2	74087	360806
				Cognitive performance	1.25e-08	-0.0165		PMID:30038396	Lee JJ		257841
				Serum albumin levels	1.3e-08	-0.0120086		PMID:34226706	Barton AR		400938
				Haemorrhoidal disease	3.703e-08	0.022	1.02224	PMID:33888516	Zheng T	218920	944133
				Intelligence	5.215e-08	-0.0151494		PMID:29942086	Savage JE		269867
				Monocyte percentage of white cells	5.6e-08	-0.0116989		PMID:32888494	Vuckovic D		408112
				White blood cell count	8.3e-08	0.0103855		PMID:34226706	Barton AR		444734
				Hand grip strength (right)	1.06449e-07	-0.0960289			UKB Neale v2		359729
Chr 16	FTO, IRX5, IRX3	rs1558902_T:A	A	Body mass index (bmi)	8.18704e-220	0.359554			UKB Neale v2		359983
				Body mass index (bmi)	2.00268e-215	0.357256			UKB Neale v2		354831
				Weight	1.6746e-191	0.998164			UKB Neale v2		360116
				Comparative body size at age 10	1.83111e-189	0.0480767			UKB Neale v2		354996
				Weight	5.21915e-188	0.992997			UKB Neale v2		354838
				Leg fat-free mass (left)	1.07551e-178	0.0831358			UKB Neale v2		354771
				Leg predicted mass (left)	3.88124e-178	0.0778294			UKB Neale v2		354766
				Arm fat mass (right)	4.97838e-176	0.0419594			UKB Neale v2		354736
				Arm fat mass (left)	1.21317e-174	0.0467035			UKB Neale v2		354673
				Waist circumference	2.1382e-168	0.789333			UKB Neale v2		360564
				Leg predicted mass (right)	5.12747e-166	0.0749366			UKB Neale v2		354798
				Leg fat-free mass (right)	1.64235e-165	0.0797965			UKB Neale v2		354798
				Leg fat mass (right)	4.38322e-165	0.103354			UKB Neale v2		354807
				Whole body fat mass	1.07731e-164	0.609415			UKB Neale v2		354244
				Leg fat mass (left)	6.47645e-164	0.100505			UKB Neale v2		354788
				Basal metabolic rate	1.96595e-160	54.5648			UKB Neale v2		354825
				Impedance of leg (left)	3.62674e-159	-2.09178			UKB Neale v2		354811
				Hip circumference	1.33198e-158	0.588659			UKB Neale v2		360521
				Body mass index	1.13e-156	0.0809		PMID:25673413	Locke AE		238944
				Impedance of whole body	1.5615e-155	-4.26872			UKB Neale v2		354795
				Impedance of leg (right)	3.72307e-148	-2.01972			UKB Neale v2		354817
				Whole body water mass	3.85643e-143	0.283136			UKB Neale v2		354834
				Whole body fat-free mass	1.24608e-142	0.383754			UKB Neale v2		354808
				Trunk fat mass	4.41126e-142	0.315266			UKB Neale v2		354597
				Arm fat percentage (left)	1.8888e-138	0.454635			UKB Neale v2		354707
				Arm fat percentage (right)	2.37895e-133	0.442134			UKB Neale v2		354760
				Arm fat-free mass (left)	2.00996e-131	0.0277366			UKB Neale v2		354668
				Arm predicted mass (right)	1.06596e-130	0.0242137			UKB Neale v2		354726
				Arm fat-free mass (right)	1.49993e-130	0.0256786			UKB Neale v2		354732
				Arm predicted mass (left)	2.11027e-130	0.0259848			UKB Neale v2		354653
				Body fat percentage	2.34928e-106	0.333821			UKB Neale v2		354628
				Leg fat percentage (left)	1.7443e-103	0.272263			UKB Neale v2		354791
				Leg fat percentage (right)	2.75299e-103	0.286125			UKB Neale v2		354811
				Trunk predicted mass	4.39788e-103	0.161027			UKB Neale v2		354494
				Trunk fat-free mass	6.19062e-103	0.167802			UKB Neale v2		354530
				Impedance of arm (left)	2.07611e-98	-1.98674			UKB Neale v2		354807
				Impedance of arm (right)	1.48513e-97	-1.9274			UKB Neale v2		354792
				Trunk fat percentage	2.02778e-86	0.343048			UKB Neale v2		354619
				Type 2 diabetes	1.629e-50	0.1167	1.12378	PMID:29632382	Mahajan A	48286	298957
				Obesity	8.44e-50	0.22251	1.24921		FINNGEN_R6	11483	260333
				Obesity and other hyperalimentation	2.06e-49	0.22115	1.24751		FINNGEN_R6	11555	260405
				Type 2 diabetes	1.573e-46	0.1046	1.11027	PMID:30054458	Xue A	62892	659316
				Other nutritional deficiencies	4.55e-45	0.20631	1.22913		FINNGEN_R6	11852	260405
				Ankle spacing width	4.21305e-40	0.166187			UKB Neale v2		206589
				Age when periods started (menarche)	1.87968e-38	-0.0315655			UKB Neale v2		188644
				Type 2 diabetes with other specified/multiple/unspecified complications	3.54e-36	0.13643	1.14617		FINNGEN_R6	30103	245263
				Type 2 diabetes	1.59e-35	0.11906	1.12644		FINNGEN_R6	41245	256405
				Obesity due to excess calories	1.8e-33	0.213	1.23738		FINNGEN_R6	7750	256672
				Diabetes mellitus	5.68e-31	0.1058	1.1116		FINNGEN_R6	45245	260405
				Appendicular lean mass	2.7e-30	0.0221		PMID:33097823	Pei YF		450243
				Type 2 diabetes without complications	2.39e-27	0.13853	1.14858		FINNGEN_R6	18839	233999
				Overweight, obesity and other hyperalimentation	4.86e-27	0.154	1.16649		UKB SAIGE	10968	408961
				Obesity	2.12e-26	0.153	1.16532		UKB SAIGE	10799	408792
				Appendicular lean mass	1.4e-25	0.0282106		PMID:33097823	Pei YF		205513
				Coffee intake	9.90189e-24	0.0187148			UKB Neale v2		334659
				Breast cancer	4e-23	-0.0623	0.939601	PMID:29059683	Michailidou K	76192	139274
				Diabetes diagnosed by doctor	1.13705e-21	0.106865	1.11278		UKB Neale v2	17275	360192
				Abdominal subcutaneous adipose tissue volume	1.9e-21	0.069807		PMID:34128465	Liu Y		32860
				Type 2 diabetes	1.61e-20	0.105	1.11071		UKB SAIGE	18945	407701
				High light scatter reticulocyte count	2.49365e-20	0.000231481			UKB Neale v2		344729
				Morning/evening person (chronotype)	3.14452e-20	-0.0216835			UKB Neale v2		322488
				Sex hormone-binding globulin levels	1.1e-19	-0.00880431		PMID:32042192	Ruth KS		370125
				Heel bone mineral density	1.2e-19	0.019471		PMID:30598549	Morris JA		426824
				Diabetes mellitus	1.79e-19	0.0989	1.10396		UKB SAIGE	20203	408959
				Skimmed | milk type used	1.38607e-18	0.0519926	1.05337		UKB Neale v2	74087	360806
				Liver enzyme levels (alanine transaminase)	3.1e-18	0.00347435		PMID:33972514	Pazoki R		437267
				Metformin | treatment/medication code	1.54477e-17	0.131016	1.13999		UKB Neale v2	8968	361141
				Hypertension | non-cancer illness code, self-reported	1.93194e-17	0.0452251	1.04626		UKB Neale v2	93560	361141
				Diabetes | non-cancer illness code, self-reported	2.63478e-17	0.104159	1.10978		UKB Neale v2	14114	361141
				High blood pressure | vascular/heart problems diagnosed by doctor	4.69019e-17	0.0442388	1.04523		UKB Neale v2	97139	360420
				Sleep apnoea	5.07e-17	0.09698	1.10184		FINNGEN_R6	20279	259404
				Hypertensive diseases (excluding secondary)	5.41e-17	0.08223	1.08571		FINNGEN_R6	68050	203871
				Oily fish intake	5.76761e-17	0.0182547			UKB Neale v2		359340
				Wholemeal or wholegrain | bread type	8.89813e-17	0.0407472	1.04159		UKB Neale v2	147411	348424
				Childhood body mass index	1.318e-16	0.068		PMID:33045005	Vogelezang S		39620
				Immature reticulocyte fraction	2.31377e-16	0.00121938			UKB Neale v2		344728
				None of the above | vascular/heart problems diagnosed by doctor	5.57507e-16	-0.0410619	0.95977		UKB Neale v2	106855	360420
				No | major dietary changes in the last 5 years	7.19172e-16	-0.0397827	0.960998		UKB Neale v2	138926	360294
				Type 2 diabetes	1.4e-15	0.113329	1.12	PMID:22885922	Morris AP	12171	69033
				Red cell distribution width	6.31e-15	0.014922		PMID:32888493	Chen MH		531774
				Sleep disorders (combined)	6.38e-15	0.08404	1.08767		FINNGEN_R6	23153	257917
				Ankle spacing width (right)	6.83544e-15	0.131213			UKB Neale v2		114614
				Sodium in urine	1.43919e-14	0.78703			UKB Neale v2		350061
				Sex hormone-binding globulin levels	3e-14	-0.0109075		PMID:32042192	Ruth KS		189473
				Cardiovascular diseases (excluding rheumatic etc)	3.79e-14	0.05553	1.0571		FINNGEN_R6	124584	260405
				Sex hormone-binding globulin levels adjusted for BMI	6.4e-14	0.00614917		PMID:32042192	Ruth KS		368929
				Hypertension	8.02e-14	0.06376	1.06584		FINNGEN_R6	68005	260360
				Hypertensive diseases	8.56e-14	0.06361	1.06568		FINNGEN_R6	68050	260405
				circulating leptin levels	2.55865e-13	0.0553355		PMID:32917775	Yaghootkar H		49909
				White | bread type	2.62261e-13	-0.0401474	0.960648		UKB Neale v2	91452	348424
				Obesity	1.315e-12	0.1905	1.20985	PMID:22484627	Bradfield JP	5530	13848
				Usual walking pace	3.07119e-12	-0.0100894			UKB Neale v2		358974
				Red blood cell (erythrocyte) distribution width	4.53585e-12	0.0159403			UKB Neale v2		350473
				Gonarthrosis	8.17e-12	0.07524	1.07814		FINNGEN_R6	27799	201213
				Oat cereal (e.g. ready brek, porridge) | cereal type	9.11334e-12	0.0409253	1.04177		UKB Neale v2	76351	299898
				Full cream | milk type used	9.71675e-12	-0.0668706	0.935316		UKB Neale v2	22902	360806
				Heel broadband ultrasound attenuation, direct entry	1.20677e-11	0.393811			UKB Neale v2		206576
				Total testosterone levels	1.5e-11	-0.021464		PMID:32042192	Ruth KS		194453
				High light scatter reticulocyte percentage	2.06837e-11	0.00557488			UKB Neale v2		344729
				Variation in diet	2.61624e-11	0.00949416			UKB Neale v2		359752
				Appendicular lean mass	2.9e-11	0.0170788		PMID:33097823	Pei YF		244730
				Gonarthrosis [arthrosis of knee](FG)	4.12e-11	0.07063	1.07318		FINNGEN_R6	27799	231596
				None of the above | medication for cholesterol, blood pressure or diabetes	4.35722e-11	-0.0466876	0.954386		UKB Neale v2	54968	165340
				Arthrosis	6.2e-11	0.0597	1.06152		FINNGEN_R6	45467	218881
				Non-oily fish intake	6.53027e-11	0.0121604			UKB Neale v2		359682
				circulating leptin levels	9.25865e-11	0.0741104		PMID:32917775	Yaghootkar H		21921
				Snoring	1.6e-10	0.00681362	1.00684	PMID:32060260	Campos AI	152302	408317
				Heel bone mineral density (bmd)	2.03536e-10	0.00265985			UKB Neale v2		206496
				Type 2 diabetes (adjusted for BMI)	2.125e-10	0.0461	1.04718	PMID:29632382	Mahajan A	48286	298957
				Snoring	2.39907e-10	-0.0318545	0.968648		UKB Neale v2	125656	336320
				Yes, because of other reasons | major dietary changes in the last 5 years	2.41929e-10	0.0337898	1.03437		UKB Neale v2	100875	360294
				circulating leptin levels	3.448e-10	0.0631		PMID:33067605	Folkersen L		21758
				Cardiovascular diseases	4.25e-10	0.04514	1.04617		FINNGEN_R6	135546	260405
				Heel broadband ultrasound attenuation (right)	5.83489e-10	0.484674			UKB Neale v2		114609
				Diabetes | illnesses of father	5.86037e-10	0.053154	1.05459		UKB Neale v2	30010	313294
				Heel quantitative ultrasound index (qui), direct entry	6.68852e-10	0.410066			UKB Neale v2		206589
				Heel bone mineral density (bmd) t-score, automated	6.69798e-10	0.0231496			UKB Neale v2		206589
				Blood pressure medication | medication for cholesterol, blood pressure, diabetes, or take exogenous hormones	7.62736e-10	0.0515532	1.05291		UKB Neale v2	33519	193148
				Neutrophill count	9.73467e-10	0.0209273			UKB Neale v2		349856
				Alcohol intake frequency.	1.46685e-09	0.0211894			UKB Neale v2		360726
				Red cell distribution width	1.5e-09	0.0131344		PMID:32888494	Vuckovic D		408112
				Heel bone mineral density	1.8e-09	0.0197047		PMID:28869591	Kemp JP		142487
				Antihypertensive medication - note that there are other indications	1.91e-09	0.04713	1.04826		FINNGEN_R6	134687	260405
				Obesity related asthma	2.12e-09	0.12759	1.13609		FINNGEN_R6	5196	163648
				Beef intake	2.12599e-09	-0.0117799			UKB Neale v2		359784
				Average weekly beer plus cider intake	2.48158e-09	-0.0116176			UKB Neale v2		258256
				Water intake	2.48644e-09	0.0124934			UKB Neale v2		333363
				Kidney volume	3.2e-09	0.0382062		PMID:34128465	Liu Y		32860
				Osteoarthritis of the hip or knee	3.719e-09	0.0456	1.04666	PMID:30664745	Tachmazidou I	39427	417596
				Sleep duration	3.85956e-09	-0.0108331			UKB Neale v2		359020
				Getting up in morning	3.89713e-09	0.0106412			UKB Neale v2		360231
				Extreme obesity with alveolar hypoventilation	4.18e-09	0.35811	1.43062		FINNGEN_R6	574	249496
				Other (e.g. cornflakes, frosties) | cereal type	6.12829e-09	-0.0385123	0.96222		UKB Neale v2	58105	299898
				Liver volume	6.2e-09	0.0415599		PMID:34128465	Liu Y		32860
				White blood cell (leukocyte) count	8.09723e-09	0.0285111			UKB Neale v2		350470
				Blood pressure medication | medication for cholesterol, blood pressure or diabetes	1.00981e-08	0.045109	1.04614		UKB Neale v2	40987	165340
				Overall health rating	1.05543e-08	0.00996359			UKB Neale v2		359681
				Number of treatments/medications taken	1.25018e-08	0.0105672			UKB Neale v2		361141
				Other heart diseases	1.55e-08	0.04789	1.04906		FINNGEN_R6	72780	208601
				Reticulocyte count	1.69363e-08	0.000540038			UKB Neale v2		344729
				Diabetes | illnesses of mother	2.24061e-08	0.0475651	1.04871		UKB Neale v2	30772	331142
				Serum 25-Hydroxyvitamin D levels	2.47501e-08	0.0115207		PMID:32242144	Revez JA		496946
				Serum 25-Hydroxyvitamin D levels	2.7659e-08	0.011129		PMID:32242144	Revez JA		417580
				Carpal tunnel syndrome	2.96e-08	0.07691	1.07994		FINNGEN_R6	13813	245120
				Visceral adipose tissue volume	3e-08	0.0374127		PMID:34128465	Liu Y		32860
				Relative age of first facial hair	4.07392e-08	-0.00860384			UKB Neale v2		161470
				Heel bone mineral density (bmd) (right)	5.01875e-08	0.00305543			UKB Neale v2		114552
				Breast cancer	5.82e-08	-0.0728	0.929787		UKB SAIGE	12898	401447
				Simvastatin | treatment/medication code	5.88685e-08	0.0398382	1.04064		UKB Neale v2	40921	361141
				Average weekly spirits intake	6.86136e-08	0.0135117			UKB Neale v2		257426
				High blood pressure | illnesses of siblings	7.6985e-08	0.0353085	1.03594		UKB Neale v2	58495	281619
				Bendroflumethiazide | treatment/medication code	7.92993e-08	0.0554637	1.05703		UKB Neale v2	20196	361141
				Heart failure	8.837e-08	0.043	1.04394	PMID:31919418	Shah S	47309	977323
				Heel quantitative ultrasound index (qui), direct entry (right)	8.97105e-08	0.476281			UKB Neale v2		114614
				Heel bone mineral density (bmd) t-score, automated (right)	8.97392e-08	0.0268883			UKB Neale v2		114614
				Atrial fibrillation and flutter	9.82e-08	0.07194	1.07459		FINNGEN_R6	28670	164491
				Reticulocyte percentage	1.09976e-07	0.0118363			UKB Neale v2		344728
