# Supplementary material for: Circadian ADCY3 Ser107Pro variant bridges difficulty awakening in the morning and adiposity
Source: iScience. 2025 Dec 30;29(2):114587. doi: 10.1016/j.isci.2025.114587 (PMC12860998; doi:10.1016/j.isci.2025.114587)
Supplement: Table S5. Expression and splicing quantitative trait loci (QTLs) for pleiotropic variants [file mmc6.xlsx]

## Sheet: S5 QTL of Pleiotropy Loci
Table S4: Tissue Specific QTLs of loci from morningness chronotype and ease of waking up in morning that are pleiotropic with BMI
Table S5.The VannoPortal was used to extract QTL (eQTL and sQTL) data from all the Gtex v8 tissues for our lead pleiotropy variants in Table 1. (http://www.mulinlab.org/vportal/index.html; accessed 23Apr24). eQTL: expression Quantitative Loci and sQTL: splicing Quantitative Trait Loci
		expression Quantitative Trait Loci (eQTL)								splcing Quantitative Trait Loci (sQTL)
Locus	SNP	Genes	Effect Allele	Tissue	Gene ID	Beta	SE	P value		Tissue	Gene ID	Intron ID	Beta	SE	P value
chr2	rs11676272_A:G	ADCY3	G	Adipose_Subcutaneous	ENSG00000138031.14	0.1837	0.0256	2.3306E-12		Adipose_Subcutaneous	ENSG00000138031.14	24842384:24872570:clu_47783	-0.3012	0.0595	5.6678E-7
		ADCY3	G	Adipose_Visceral_Omentum	ENSG00000138031.14	0.1721	0.0272	6.3485E-10		Lung	ENSG00000138031.14	24872719:24887093:clu_50467	0.3212	0.0555	1.2535E-8
		ADCY3	G	Artery_Tibial	ENSG00000138031.14	0.2658	0.0283	1.6857E-19
		ADCY3	G	Brain_Caudate_basal_ganglia	ENSG00000138031.14	-0.1957	0.0373	5.0036E-7
		ADCY3	G	Brain_Cortex	ENSG00000138031.14	-0.2921	0.0431	1.9939E-10
		ADCY3	G	Brain_Frontal_Cortex_BA9	ENSG00000138031.14	-0.2049	0.0451	1.2124E-5
		ADCY3	G	Brain_Putamen_basal_ganglia	ENSG00000138031.14	-0.2085	0.0416	1.7194E-6
		ADCY3	G	Brain_Spinal_cord_cervical_c-1	ENSG00000138031.14	-0.2891	0.0653	2.4111E-5
		ADCY3	G	Cells_EBV-transformed_lymphocytes	ENSG00000138031.14	-0.4155	0.0666	6.6145E-9
		ADCY3	G	Colon_Transverse	ENSG00000138031.14	0.2125	0.0334	7.8118E-10
		ADCY3	G	Lung	ENSG00000138031.14	0.1613	0.0358	8.7429E-6
		ADCY3	G	Nerve_Tibial	ENSG00000138031.14	-0.2536	0.0229	1.7618E-25
		ADCY3	G	Skin_Not_Sun_Exposed_Suprapubic	ENSG00000138031.14	-0.1441	0.0219	1.2585E-10
		ADCY3	G	Skin_Sun_Exposed_Lower_leg	ENSG00000138031.14	-0.1502	0.0238	6.1627E-10
		ADCY3	G	Small_Intestine_Terminal_Ileum	ENSG00000138031.14	0.2072	0.0509	7.8421E-5
		ADCY3	G	Whole_Blood	ENSG00000138031.14	0.7241	0.0351	6.7691E-72
		CENPO	G	Adipose_Subcutaneous	ENSG00000138092.10	0.1583	0.0297	1.4656E-7
		CENPO	G	Adipose_Visceral_Omentum	ENSG00000138092.10	0.2140	0.0365	9.3516E-9
		CENPO	G	Artery_Tibial	ENSG00000138092.10	0.2389	0.0300	1.1146E-14
		CENPO	G	Lung	ENSG00000138092.10	0.2190	0.0362	3.1434E-9
		CENPO	G	Nerve_Tibial	ENSG00000138092.10	-0.1835	0.0255	2.5964E-12
		CENPO	G	Whole_Blood	ENSG00000138092.10	0.5464	0.0346	3.4542E-47
		DNAJC27	G	Adipose_Visceral_Omentum	ENSG00000115137.11	0.1093	0.0276	9.1225E-5
		DNAJC27	G	Whole_Blood	ENSG00000115137.11	0.3508	0.0313	1.1738E-26
		DNAJC27-AS1	G	Artery_Tibial	ENSG00000224165.5	-0.1477	0.0325	6.7939E-6
		DNAJC27-AS1	G	Brain_Anterior_cingulate_cortex_BA24	ENSG00000224165.5	-0.3090	0.0736	5.1525E-5
		DNAJC27-AS1	G	Brain_Caudate_basal_ganglia	ENSG00000224165.5	-0.3269	0.0574	5.9829E-8
		DNAJC27-AS1	G	Brain_Cerebellar_Hemisphere	ENSG00000224165.5	-0.2948	0.0617	4.5069E-6
		DNAJC27-AS1	G	Brain_Cerebellum	ENSG00000224165.5	-0.3327	0.0531	2.9423E-9
		DNAJC27-AS1	G	Colon_Sigmoid	ENSG00000224165.5	-0.2117	0.0423	1.0296E-6
		DNAJC27-AS1	G	Esophagus_Gastroesophageal_Junction	ENSG00000224165.5	-0.2236	0.0455	1.569E-6
		DNAJC27-AS1	G	Esophagus_Muscularis	ENSG00000224165.5	-0.2235	0.0346	3.1878E-10
		DNAJC27-AS1	G	Nerve_Tibial	ENSG00000224165.5	-0.1605	0.0278	1.3975E-8
		DNAJC27-AS1	G	Ovary	ENSG00000224165.5	-0.2631	0.0605	2.7911E-5
		DNAJC27-AS1	G	Pancreas	ENSG00000224165.5	-0.2007	0.0489	5.394E-5
		DNAJC27-AS1	G	Pituitary	ENSG00000224165.5	-0.2653	0.0498	2.6578E-7
		DNAJC27-AS1	G	Skin_Not_Sun_Exposed_Suprapubic	ENSG00000224165.5	-0.1975	0.0444	1.1214E-5
		DNAJC27-AS1	G	Thyroid	ENSG00000224165.5	-0.1206	0.0255	2.9994E-6
		EFR3B	G	Adipose_Visceral_Omentum	ENSG00000084710.13	-0.1380	0.0343	6.9826E-5
		EFR3B	G	Adrenal_Gland	ENSG00000084710.13	0.2924	0.0570	6.9718E-7
		NCOA1	G	Breast_Mammary_Tissue	ENSG00000084676.15	0.1311	0.0333	0.0001
		NCOA1	G	Heart_Atrial_Appendage	ENSG00000084676.15	0.1391	0.0347	7.6684E-5
		PTGES3P2	G	Pituitary	ENSG00000217643.1	-0.1750	0.0413	3.4253E-5
		PTRHD1	G	Whole_Blood	ENSG00000184924.5	0.1015	0.0211	1.8479E-6
		RP11-443B20.1	G	Whole_Blood	ENSG00000271936.1	0.2034	0.0448	6.7662E-6
chr6	rs2206277_C:T	TFAP2B	T	Nerve_Tibial	ENSG00000008196.12	0.2414	0.0462	2.6251E-7
chr11	rs7124681_C:A	ACP2	A	Adipose_Subcutaneous	ENSG00000134575.9	0.1240	0.0235	1.9782E-7		Brain_Cerebellar_Hemisphere	ENSG00000109919.9	47618919:47622701:clu_6040	0.6273	0.0941	4.6438E-10
		ACP2	A	Skin_Sun_Exposed_Lower_leg	ENSG00000134575.9	0.1528	0.0322	2.6706E-6		Brain_Cerebellum	ENSG00000109919.9	47618919:47622701:clu_6329	0.7273	0.0867	1.285E-14
		ACP2	A	Whole_Blood	ENSG00000134575.9	0.1257	0.0268	3.4513E-6		Skin_Not_Sun_Exposed_Suprapubic	ENSG00000109919.9	47606254:47622701:clu_7552	-0.4597	0.0589	3.4933E-14
		ACP2	A	Esophagus_Mucosa	ENSG00000134575.9	0.1639	0.0371	1.2705E-5		Skin_Sun_Exposed_Lower_leg	ENSG00000109919.9	47606254:47622701:clu_7764	-0.4167	0.0512	2.5397E-15
		ACP2	A	Cells_Cultured_fibroblasts	ENSG00000134575.9	0.1399	0.0332	3.0405E-5		Skin_Sun_Exposed_Lower_leg	ENSG00000109919.9	47606254:47622701:clu_7764	-0.4167	0.0512	2.5397E-15
		ACP2	A	Muscle_Skeletal	ENSG00000134575.9	0.0981	0.0239	4.6681E-5		Testis	ENSG00000109919.9	47606254:47622701:clu_13648	-0.9872	0.0709	2.815E-34
		ACP2	A	Thyroid	ENSG00000134575.9	0.1148	0.0288	7.5283E-5		Adipose_Subcutaneous	ENSG00000025434.18	47259979:47261241:clu_7692	-0.2481	0.0491	5.7981E-7
		ACP2	A	Brain_Cerebellum	ENSG00000134575.9	0.1767	0.0438	8.1835E-5		Breast_Mammary_Tissue	ENSG00000025434.18	47259979:47261241:clu_7604	-0.3524	0.0631	4.5678E-8
		ACP2	A	Skin_Not_Sun_Exposed_Suprapubic	ENSG00000134575.9	0.1255	0.0319	9.5022E-5		Breast_Mammary_Tissue	ENSG00000025434.18	47259979:47261241:clu_7604	-0.3524	0.0631	4.5678E-8
		C1QTNF4	A	Skin_Sun_Exposed_Lower_leg	ENSG00000172247.3	-0.6362	0.0312	9.2213E-69		Adipose_Subcutaneous	ENSG00000165915.13	47412467:47413597:clu_7711	0.2343	0.0402	9.5034E-9
		C1QTNF4	A	Adipose_Subcutaneous	ENSG00000172247.3	-0.5334	0.0296	1.468E-56		Adipose_Visceral_Omentum	ENSG00000165915.13	47412467:47413597:clu_7466	0.3724	0.0470	1.9497E-14
		C1QTNF4	A	Skin_Not_Sun_Exposed_Suprapubic	ENSG00000172247.3	-0.6346	0.0372	1.4103E-50		Adrenal_Gland	ENSG00000165915.13	47412467:47413597:clu_6021	0.3167	0.0645	1.816E-6
		C1QTNF4	A	Lung	ENSG00000172247.3	-0.5956	0.0387	3.3443E-43		Adrenal_Gland	ENSG00000165915.13	47412467:47413597:clu_6021	0.3167	0.0645	1.816E-6
		C1QTNF4	A	Nerve_Tibial	ENSG00000172247.3	-0.4048	0.0274	7.8215E-41		Artery_Aorta	ENSG00000165915.13	47412467:47413597:clu_6843	0.2774	0.0447	1.4516E-9
		C1QTNF4	A	Muscle_Skeletal	ENSG00000172247.3	-0.5075	0.0359	1.3385E-39		Artery_Coronary	ENSG00000165915.13	47412467:47413597:clu_6360	0.2611	0.0543	3.0867E-6
		C1QTNF4	A	Spleen	ENSG00000172247.3	-0.7876	0.0574	4.5323E-30		Artery_Tibial	ENSG00000165915.13	47412467:47413597:clu_7134	0.3357	0.0378	8.8794E-18
		C1QTNF4	A	Esophagus_Mucosa	ENSG00000172247.3	-0.4385	0.0417	3.7587E-23		Brain_Cerebellar_Hemisphere	ENSG00000165915.13	47412467:47413597:clu_6024	0.4267	0.0863	2.0373E-6
		C1QTNF4	A	Esophagus_Muscularis	ENSG00000172247.3	-0.4137	0.0395	7.4876E-23		Brain_Cerebellum	ENSG00000165915.13	47412467:47413597:clu_6312	0.4365	0.0771	5.7186E-8
		C1QTNF4	A	Artery_Tibial	ENSG00000172247.3	-0.3628	0.0355	1.8807E-22		Brain_Cortex	ENSG00000165915.13	47412467:47413597:clu_5939	0.3754	0.0832	1.1515E-5
		C1QTNF4	A	Colon_Transverse	ENSG00000172247.3	-0.3349	0.0318	3.0134E-22		Brain_Cortex	ENSG00000165915.13	47412467:47413597:clu_5939	0.3754	0.0832	1.1515E-5
		C1QTNF4	A	Adipose_Visceral_Omentum	ENSG00000172247.3	-0.4072	0.0397	4.4699E-22		Brain_Hypothalamus	ENSG00000165915.13	47412467:47413597:clu_5630	0.4020	0.0875	9.4013E-6
		C1QTNF4	A	Whole_Blood	ENSG00000172247.3	-0.3958	0.0403	3.491E-21		Brain_Nucleus_accumbens_basal_ganglia	ENSG00000165915.13	47412467:47413597:clu_5892	0.3651	0.0809	1.171E-5
		C1QTNF4	A	Breast_Mammary_Tissue	ENSG00000172247.3	-0.3399	0.0367	2.5628E-18		Breast_Mammary_Tissue	ENSG00000165915.13	47412467:47413597:clu_7625	0.2314	0.0512	8.2653E-6
		C1QTNF4	A	Liver	ENSG00000172247.3	-0.6594	0.0690	1.5183E-17		Cells_Cultured_fibroblasts	ENSG00000165915.13	47412467:47413597:clu_6252	0.4560	0.0501	2.6292E-18
		C1QTNF4	A	Artery_Aorta	ENSG00000172247.3	-0.4545	0.0506	2.5555E-17		Cells_Cultured_fibroblasts	ENSG00000165915.13	47412467:47413597:clu_6252	0.4560	0.0501	2.6292E-18
		C1QTNF4	A	Cells_Cultured_fibroblasts	ENSG00000172247.3	-0.4055	0.0463	5.3125E-17		Colon_Transverse	ENSG00000165915.13	47412467:47413597:clu_7373	0.2774	0.0545	5.9161E-7
		C1QTNF4	A	Heart_Left_Ventricle	ENSG00000172247.3	-0.3556	0.0429	3.0833E-15		Esophagus_Gastroesophageal_Junction	ENSG00000165915.13	47412467:47413597:clu_6649	0.2823	0.0605	4.509E-6
		C1QTNF4	A	Heart_Atrial_Appendage	ENSG00000172247.3	-0.4383	0.0533	5.9036E-15		Esophagus_Mucosa	ENSG00000165915.13	47412467:47413597:clu_6882	0.3106	0.0492	6.4288E-10
		C1QTNF4	A	Small_Intestine_Terminal_Ileum	ENSG00000172247.3	-0.5114	0.0584	7.3828E-15		Esophagus_Muscularis	ENSG00000165915.13	47412467:47413597:clu_6996	0.3772	0.0437	1.1178E-16
		C1QTNF4	A	Thyroid	ENSG00000172247.3	-0.2823	0.0368	8.3222E-14		Heart_Atrial_Appendage	ENSG00000165915.13	47412467:47413597:clu_6665	0.4006	0.0567	8.8989E-12
		C1QTNF4	A	Testis	ENSG00000172247.3	-0.2755	0.0378	3.672E-12		Heart_Left_Ventricle	ENSG00000165915.13	47412467:47413597:clu_5959	0.3673	0.0648	2.909E-8
		C1QTNF4	A	Esophagus_Gastroesophageal_Junction	ENSG00000172247.3	-0.3698	0.0514	6.1399E-12		Lung	ENSG00000165915.13	47412467:47413597:clu_8047	0.3239	0.0419	6.1047E-14
		C1QTNF4	A	Colon_Sigmoid	ENSG00000172247.3	-0.3417	0.0513	1.5901E-10		Muscle_Skeletal	ENSG00000165915.13	47412467:47413597:clu_6707	0.2311	0.0437	1.6849E-7
		C1QTNF4	A	Brain_Cerebellar_Hemisphere	ENSG00000172247.3	-0.3608	0.0556	1.4895E-9		Nerve_Tibial	ENSG00000165915.13	47412467:47413597:clu_7981	0.2759	0.0386	3.0022E-12
		C1QTNF4	A	Brain_Cerebellum	ENSG00000172247.3	-0.3156	0.0526	1.1639E-8		Ovary	ENSG00000165915.13	47412467:47413597:clu_6017	0.3860	0.0793	2.9642E-6
		C1QTNF4	A	Vagina	ENSG00000172247.3	-0.4343	0.0817	5.1397E-7		Pituitary	ENSG00000165915.13	47412467:47413597:clu_7202	0.4172	0.0629	2.7079E-10
		C1QTNF4	A	Adrenal_Gland	ENSG00000172247.3	-0.3039	0.0621	2.0942E-6		Skin_Not_Sun_Exposed_Suprapubic	ENSG00000165915.13	47412467:47413597:clu_7531	0.1776	0.0435	5.2856E-5
		C1QTNF4	A	Artery_Coronary	ENSG00000172247.3	-0.3068	0.0636	3.0674E-6		Skin_Sun_Exposed_Lower_leg	ENSG00000165915.13	47412467:47413597:clu_7742	0.2449	0.0388	5.4853E-10
		C1QTNF4	A	Stomach	ENSG00000172247.3	-0.1872	0.0408	6.9082E-6		Small_Intestine_Terminal_Ileum	ENSG00000165915.13	47412467:47413597:clu_6647	0.4895	0.1001	2.5785E-6
		C1QTNF4	A	Pancreas	ENSG00000172247.3	-0.3125	0.0700	1.213E-5		Stomach	ENSG00000165915.13	47412467:47413597:clu_6861	0.3417	0.0625	9.6693E-8
		C1QTNF4	A	Cells_EBV-transformed_lymphocytes	ENSG00000172247.3	-0.4475	0.0991	1.4647E-5		Testis	ENSG00000165915.13	47412467:47413597:clu_13626	0.4127	0.0628	2.2562E-10
		C1QTNF4	A	Brain_Caudate_basal_ganglia	ENSG00000172247.3	-0.1807	0.0431	4.5841E-5		Thyroid	ENSG00000165915.13	47412467:47413597:clu_8072	0.3093	0.0341	1.9079E-18
		C1QTNF4	A	Brain_Cortex	ENSG00000172247.3	-0.1729	0.0429	8.53E-5		Vagina	ENSG00000165915.13	47412467:47413597:clu_5858	0.4119	0.0907	1.3782E-5
		FAM180B	A	Brain_Cerebellum	ENSG00000196666.4	0.3873	0.0665	2.8274E-8
		FAM180B	A	Brain_Frontal_Cortex_BA9	ENSG00000196666.4	0.4519	0.0844	3.5965E-7
		FAM180B	A	Brain_Nucleus_accumbens_basal_ganglia	ENSG00000196666.4	0.3946	0.0867	1.048E-5
		FAM180B	A	Brain_Cortex	ENSG00000196666.4	0.3196	0.0732	2.2289E-5
		FAM180B	A	Brain_Caudate_basal_ganglia	ENSG00000196666.4	0.3024	0.0724	4.9413E-5
		FAM180B	A	Brain_Cerebellar_Hemisphere	ENSG00000196666.4	0.2845	0.0741	0.0002
		FNBP4	A	Cells_Cultured_fibroblasts	ENSG00000109920.12	0.1627	0.0241	4.7333E-11
		FNBP4	A	Muscle_Skeletal	ENSG00000109920.12	0.1075	0.0235	5.5539E-6
		FNBP4	A	Esophagus_Mucosa	ENSG00000109920.12	-0.1045	0.0265	9.6053E-5
		LRP4	A	Spleen	ENSG00000134569.9	-0.2565	0.0475	1.9737E-7
		MADD	A	Cells_Cultured_fibroblasts	ENSG00000110514.19	0.1661	0.0292	2.5159E-8
		MADD	A	Heart_Left_Ventricle	ENSG00000110514.19	0.1759	0.0330	1.8179E-7
		MADD	A	Brain_Cerebellum	ENSG00000110514.19	0.1805	0.0370	2.3904E-6
		MADD	A	Brain_Cerebellar_Hemisphere	ENSG00000110514.19	0.1954	0.0433	1.3969E-5
		MADD	A	Testis	ENSG00000110514.19	0.1806	0.0454	9.1364E-5
		MADD	A	Skin_Sun_Exposed_Lower_leg	ENSG00000110514.19	0.0661	0.0198	0.0009
		MTCH2	A	Muscle_Skeletal	ENSG00000109919.9	0.1638	0.0178	5.1076E-19
		MTCH2	A	Testis	ENSG00000109919.9	0.1537	0.0183	2.9445E-15
		MTCH2	A	Brain_Cortex	ENSG00000109919.9	0.3976	0.0488	8.7577E-14
		MTCH2	A	Brain_Nucleus_accumbens_basal_ganglia	ENSG00000109919.9	0.2962	0.0445	4.1038E-10
		MTCH2	A	Brain_Cerebellar_Hemisphere	ENSG00000109919.9	0.2570	0.0384	5.2831E-10
		MTCH2	A	Brain_Frontal_Cortex_BA9	ENSG00000109919.9	0.3369	0.0556	1.3113E-8
		MTCH2	A	Brain_Caudate_basal_ganglia	ENSG00000109919.9	0.2513	0.0438	5.0342E-8
		MTCH2	A	Brain_Putamen_basal_ganglia	ENSG00000109919.9	0.2951	0.0516	7.1278E-8
		MTCH2	A	Brain_Cerebellum	ENSG00000109919.9	0.1789	0.0388	7.953E-6
		MTCH2	A	Skin_Sun_Exposed_Lower_leg	ENSG00000109919.9	0.0850	0.0194	1.4434E-5
		MTCH2	A	Lung	ENSG00000109919.9	0.0508	0.0127	7.2696E-5
		MTCH2	A	Skin_Not_Sun_Exposed_Suprapubic	ENSG00000109919.9	0.0756	0.0193	0.0001
		MTCH2	A	Esophagus_Muscularis	ENSG00000109919.9	0.0516	0.0141	0.0003
		MYBPC3	A	Whole_Blood	ENSG00000134571.10	-0.1608	0.0180	4.507E-18
		MYBPC3	A	Lung	ENSG00000134571.10	-0.2078	0.0424	1.3291E-6
		MYBPC3	A	Spleen	ENSG00000134571.10	-0.1858	0.0376	1.6723E-6
		NDUFS3	A	Cells_Cultured_fibroblasts	ENSG00000213619.9	-0.1250	0.0179	1.2924E-11
		NDUFS3	A	Brain_Cerebellar_Hemisphere	ENSG00000213619.9	0.1988	0.0323	7.9985E-9
		NDUFS3	A	Brain_Cerebellum	ENSG00000213619.9	0.2252	0.0468	3.3585E-6
		NR1H3	A	Nerve_Tibial	ENSG00000025434.18	-0.1634	0.0272	3.6716E-9
		NR1H3	A	Brain_Cerebellar_Hemisphere	ENSG00000025434.18	0.3168	0.0637	1.9669E-6
		NR1H3	A	Skin_Not_Sun_Exposed_Suprapubic	ENSG00000025434.18	0.0918	0.0257	0.0004
		NUP160	A	Muscle_Skeletal	ENSG00000030066.13	0.1753	0.0313	3.145E-8
		PSMC3	A	Artery_Tibial	ENSG00000165916.8	0.1058	0.0141	2.3602E-13
		PSMC3	A	Adipose_Subcutaneous	ENSG00000165916.8	0.1505	0.0220	2.0651E-11
		PSMC3	A	Nerve_Tibial	ENSG00000165916.8	0.1102	0.0178	1.3868E-9
		PSMC3	A	Liver	ENSG00000165916.8	0.2054	0.0338	7.7639E-9
		PSMC3	A	Pancreas	ENSG00000165916.8	0.1791	0.0310	2.3077E-8
		PSMC3	A	Cells_Cultured_fibroblasts	ENSG00000165916.8	0.0657	0.0116	2.6722E-8
		PSMC3	A	Colon_Transverse	ENSG00000165916.8	0.1118	0.0204	9.504E-8
		PSMC3	A	Adrenal_Gland	ENSG00000165916.8	0.2076	0.0377	1.1592E-7
		PSMC3	A	Adipose_Visceral_Omentum	ENSG00000165916.8	0.0994	0.0200	9.8384E-7
		PSMC3	A	Skin_Sun_Exposed_Lower_leg	ENSG00000165916.8	0.0752	0.0161	3.7842E-6
		PSMC3	A	Artery_Aorta	ENSG00000165916.8	0.1037	0.0227	6.8117E-6
		PSMC3	A	Small_Intestine_Terminal_Ileum	ENSG00000165916.8	0.1550	0.0334	8.2241E-6
		PSMC3	A	Thyroid	ENSG00000165916.8	0.0736	0.0165	9.7082E-6
		PSMC3	A	Breast_Mammary_Tissue	ENSG00000165916.8	0.0867	0.0193	1.0218E-5
		PSMC3	A	Esophagus_Muscularis	ENSG00000165916.8	0.0898	0.0208	1.9798E-5
		PSMC3	A	Skin_Not_Sun_Exposed_Suprapubic	ENSG00000165916.8	0.0679	0.0175	0.0001
		PTPRJ	A	Skin_Sun_Exposed_Lower_leg	ENSG00000149177.12	-0.1297	0.0363	0.0004
		RAPSN	A	Adipose_Visceral_Omentum	ENSG00000165917.9	-0.3020	0.0543	4.9246E-8
		RAPSN	A	Thyroid	ENSG00000165917.9	-0.2327	0.0476	1.3423E-6
		RAPSN	A	Brain_Caudate_basal_ganglia	ENSG00000165917.9	-0.4330	0.0901	3.6282E-6
		RAPSN	A	Brain_Cortex	ENSG00000165917.9	-0.3125	0.0781	9.527E-5
		RAPSN	A	Lung	ENSG00000165917.9	-0.1560	0.0400	0.0001
		RAPSN	A	Skin_Sun_Exposed_Lower_leg	ENSG00000165917.9	-0.1496	0.0398	0.0002
		RAPSN	A	Colon_Transverse	ENSG00000165917.9	-0.1699	0.0473	0.0004
		RAPSN	A	Adipose_Subcutaneous	ENSG00000165917.9	-0.1381	0.0397	0.0005
		RP11-750H9.5	A	Brain_Cerebellum	ENSG00000255197.5	0.2594	0.0615	4.0258E-5
		SLC39A13	A	Adipose_Subcutaneous	ENSG00000165915.13	0.1391	0.0214	1.9676E-10
		SLC39A13	A	Artery_Tibial	ENSG00000165915.13	0.1171	0.0190	1.3991E-9
		SLC39A13	A	Nerve_Tibial	ENSG00000165915.13	0.1622	0.0264	1.6353E-9
		SLC39A13	A	Adipose_Visceral_Omentum	ENSG00000165915.13	0.1478	0.0267	5.8238E-8
		SLC39A13	A	Esophagus_Muscularis	ENSG00000165915.13	0.1101	0.0226	1.6015E-6
		SLC39A13	A	Muscle_Skeletal	ENSG00000165915.13	0.1228	0.0256	1.988E-6
		SLC39A13	A	Testis	ENSG00000165915.13	0.1068	0.0232	6.5456E-6
		SLC39A13	A	Artery_Aorta	ENSG00000165915.13	0.0923	0.0202	6.757E-6
		SLC39A13	A	Brain_Cortex	ENSG00000165915.13	0.1945	0.0426	9.7748E-6
		SLC39A13	A	Lung	ENSG00000165915.13	0.1002	0.0238	2.9984E-5
		SLC39A13	A	Esophagus_Gastroesophageal_Junction	ENSG00000165915.13	0.1094	0.0267	5.391E-5
		SLC39A13	A	Brain_Cerebellum	ENSG00000165915.13	0.1433	0.0350	6.5406E-5
		SLC39A13	A	Breast_Mammary_Tissue	ENSG00000165915.13	0.1051	0.0269	0.0001
		SLC39A13	A	Whole_Blood	ENSG00000165915.13	0.0917	0.0254	0.0003
		SLC39A13	A	Thyroid	ENSG00000165915.13	0.0690	0.0204	0.0008
chr16	rs1421085_T:C	FTO	C	Muscle_Skeletal	ENSG00000140718.20	0.1421	0.0261	7.5248E-8
		IRX3	C	Pancreas	ENSG00000177508.11	0.3652	0.0802	8.3147E-6
