# Supplementary material for: Circadian ADCY3 Ser107Pro variant bridges difficulty awakening in the morning and adiposity
Source: iScience. 2025 Dec 30;29(2):114587. doi: 10.1016/j.isci.2025.114587 (PMC12860998; doi:10.1016/j.isci.2025.114587)
Supplement: Table S6. Colocalization results of ADCY3 eQTLs with circadian and adiposity traits [file mmc7.xlsx]

## Sheet: S6 eQTL Coloc
Table S6. Colocalization of pleiotropy loci with GTEx cis-eQTLs
Colocalization analyses were conducted using HyPrColoc (Hypothesis Prioritisation in Multi-Trait Colocalisation) .Colocalization analyses were conducted using HyPrColoc (Hypothesis Prioritisation in Multi-Trait Colocalisation) and GWAS summary statistic (Chrono: Morningness Chronotype; Getup: Ease of waking up in the morning; BMI: Body Mass Index) and GTEx cis-eQTL (v8). 'Posterior P' (posterior …
				Chr 2 genetic locus (rs11676272; ADCY3)				Chr 11 genetic locus (rs7124681; CELF1)				Chr 16 genetic locus (rs1421085; FTO)
		GTEx Tissue	N	Posterior P	Regional P	Candidate SNP	P by SNP	Posterior P	Regional P	Candidate SNP	P by SNP	Posterior P	Regional P	Candidate SNP	P by SNP
		Cortex	205	0.8784	0.9473	rs11676272	0.7631	0.6729	0.7416	rs7124681	0.9401	-	-	-	-
		Cerebellum	209	0.5172	0.9474	rs11676272	0.4562	0.6128	0.7379	rs7124681	0.7018	-	-	-	-
		Substantia Nigra	114	-	-	-	-	-	-	-	-	-	-	-	-
		Hippocampus	165	-	-	-	-	0.6871	0.6918	rs3817334	1	-	-	-	-
		Nuccleus Accumbens	202	-	-	-	-	0.7192	0.741	rs7124681	0.9253	-	-	-	-
		Hypothalamus	170	-	-	-	-	-	-	-	-	-	-	-	-
		Subcutaneous Adipose	581	0.8587	0.9472	rs11676272	0.9236	0.5886	0.7078	rs3817334	0.9748	-	-	-	-
		Pancreas	305	0.8843	0.9254	rs11676272	0.6926	0.7141	0.7389	rs7124681	0.8699	0.9735	0.9887	rs1558902	0.917
		Whole Blood	670	0.8308	0.9472	rs11676272	1	0.6585	0.7286	rs7124681	0.5956	-	-	-	-
