# Supplementary material for: Circadian ADCY3 Ser107Pro variant bridges difficulty awakening in the morning and adiposity
Source: iScience. 2025 Dec 30;29(2):114587. doi: 10.1016/j.isci.2025.114587 (PMC12860998; doi:10.1016/j.isci.2025.114587)
Supplement: Table S7. Transcription factor ChIP-seq binding annotations in human tissue [file mmc8.xlsx]

## Sheet: S7 Human  TF ChIPSeq 
Table S7. Regulatory Proteins Binding at the rs11676272 Locus
ChIP-seq data from the RegulomeDB database showing experimentally validated binding of transcription factors and other regulatory proteins at the rs11676272 locus in various cell types. The presence of multiple factors, including the core transcription enzyme POLR2A, confirms this site as a functional regulatory element. The Dataset hyperlink will direct to that dataset genome browser in ENCODE
			Method	Peak location	Biosample	Targets	Organ	Dataset	File	Value
			ChIP-seq	chr2:24918468..24918848	GM12878	CHD2	bodily fluid, blood	ENCSR000DZR	ENCFF351VXQ	20.2386
			ChIP-seq	chr2:24918663..24919163	HEK293	ZNF600	kidney, epithelium	ENCSR017QBI	ENCFF326MMO	43.4205
			ChIP-seq	chr2:24918222..24918706	WTC11	ZNF143	skin of body, connective tissue	ENCSR063FUV	ENCFF715DQS	18.8321
			ChIP-seq	chr2:24918255..24918779	WTC11	FOXP1	skin of body, connective tissue	ENCSR546PDE	ENCFF023NWB	22.2896
			ChIP-seq	chr2:24918259..24918738	K562	RBFOX2	bodily fluid, blood	ENCSR822LBD	ENCFF538ACI	35.3755
			ChIP-seq	chr2:24918615..24919151	GM12878	GATAD2B	bodily fluid, blood	ENCSR828NCB	ENCFF963DVH	16.1358
			ChIP-seq	chr2:24918641..24919271	vagina	POLR2A	vagina	ENCSR919UCY	ENCFF847MUW	13.844
