# Supplementary material for: Circadian ADCY3 Ser107Pro variant bridges difficulty awakening in the morning and adiposity
Source: iScience. 2025 Dec 30;29(2):114587. doi: 10.1016/j.isci.2025.114587 (PMC12860998; doi:10.1016/j.isci.2025.114587)
Supplement: Table S8. Linear mixed-effects model results for genotype, sex, and waking difficulty [file mmc9.xlsx]

## Sheet: S8 UKBB Models Summaries
Table S8: Full Model Summaries from UK Biobank Analyses.
Complete regression output from all linear models performed on the UK Biobank cohort to test the effects of the ADCY3 rs11676272 variant. The linear mixed models were adjusted for age, sex, genetic principal components 1-10, and kindship. The reference group for ADCY3_genotype_label is GG. The reference for SEX is Female. Getup: Difficulty waking up, Chrono: Chronotype, BMI: Body Mass Index
					Europeans (EUR) N= 451,324						African (AFR) N= 8,738						South Asian (SAS) N= 7,439
					Analysis / Model (N)	Predictor term (comparison)	β	SE	P-value		Analysis / Model (N)	Predictor term (comparison)	β	SE	P-value		Analysis / Model (N)	Predictor term (comparison)	β	SE	P-value
					Main-effect models						Main-effect models						Main-effect models
					BMI (451324)	AG vs GG	-0.192	0.0175	<2E-16		BMI (8 738)	AG vs GG	-0.383	0.147	0.00902		BMI (7 439)	AG vs GG	-0.0737	0.129	0.56836
						AA vs GG	-0.319	0.02	<2E-16			AA vs GG	-0.512	0.455	0.26091			AA vs GG	0.0569	0.145	0.69446
					Fat mass (450581)	AG vs GG	-0.283	0.0342	<2E-16		Fat mass (8591)	AG vs GG	-0.885	0.287	0.002053		Fat mass (7 346)	AG vs GG	-0.0129	0.232	0.956
						AA vs GG	-0.472	0.0389	<2E-16			AA vs GG	-0.475	0.883	0.59073			AA vs GG	0.233	0.26	0.37
					% Body-fat (451065)	AG vs GG	-0.215	0.0234	<2E-16		% Body-fat (8 599)	AG vs GG	-0.756	0.175	1.63e-05		% Body-fat (7 351)	AG vs GG	-0.0509	0.162	0.754
						AA vs GG	-0.396	0.0267	<2E-16			AA vs GG	-0.309	0.539	0.567			AA vs GG	0.0426	0.182	0.815
					Chronotype (403458)	AG vs GG	-0.00948	0.00365	0.00939		Chronotype (7 473)	AG vs GG	-0.0199	0.0299	0.506		Chronotype (6 471)	AG vs GG	-0.0172	0.0306	0.575
						AA vs GG	-0.0162	0.00414	9.58e-05			AA vs GG	-0.0156	0.0907	0.863			AA vs GG	-0.0562	0.0343	0.101
					Difficulty waking (450368)	AG vs GG	-0.0113	0.0028	5.93e-05		Difficulty waking (8 669)	AG vs GG	0.000576	0.024	0.9809		Difficulty waking (7 367)	AG vs GG	0.0452	0.0242	0.0615
						AA vs GG	-0.0162	0.00318	3.58e-07			AA vs GG	0.129	0.0743	0.0827			AA vs GG	0.00732	0.027	0.786
					Sex-stratified main effects						Sex-stratified main effects
					BMI Females (245298)	AG vs GG	-0.222	0.0258	<2E-16		BMI Females (5 044)	AG vs GG	-0.412	0.214	0.0545
						AA vs GG	-0.381	0.0293	<2E-16			AA vs GG	-0.237	0.667	0.7229
					BMI Males (206026)	AG vs GG	-0.155	0.0232	2.26e-11		BMI Males (3 694)	AG vs GG	-0.32	0.184	0.0813
						AA vs GG	-0.242	0.0263	<2E-16			AA vs GG	-0.758	0.568	0.1817
					Fat Mass Females (245231)	AG vs GG	-0.281	0.0502	2.15e-08		Fat Mass Females (4 950)	AG vs GG	-1.02	0.423	0.0161
						AA vs GG	-0.491	0.0571	<2E-16			AA vs GG	-0.12	1.3	0.9266
					Fat Mass Males (205350)	AG vs GG	-0.278	0.0452	7.4e-10		Fat Mass Males (3 641)	AG vs GG	-0.699	0.352	0.0472
						AA vs GG	-0.442	0.0513	<2E-16			AA vs GG	-0.682	1.08	0.5273
					Chronotype Females (224639)	AG vs GG	-0.00782	0.00487	0.1085		Chronotype Females (4 431)	AG vs GG	-0.0261	0.0386	0.499
						AA vs GG	-0.014	0.00553	0.0114			AA vs GG	-0.0307	0.12	0.798
					Chronotype Males (178819)	AG vs GG	-0.0117	0.0055	0.0338		Chronotype Males (3 042)	AG vs GG	-0.0139	0.0475	0.77
						AA vs GG	-0.0187	0.00623	0.00268			AA vs GG	0.00194	0.138	0.9888
					Difficulty Waking Females (244864)	AG vs GG	-0.0124	0.00392	0.00155		Difficulty Waking Females (5 008)	AG vs GG	0.00753	0.0322	0.815
						AA vs GG	-0.0201	0.00445	6.27e-06			AA vs GG	0.157	0.1	0.116
					Difficulty Waking Males (205504)	AG vs GG	-0.00972	0.00398	0.0146		Difficulty Waking Males (3 661)	AG vs GG	-0.0079	0.0358	0.825
						AA vs GG	-0.0114	0.00451	0.0118			AA vs GG	0.0885	0.11	0.422
					Gene × Difficulty-waking interaction
					BMI (450368)	AG × GET_UP	-0.0444	0.0225	0.0486
						AA × GET_UP	-0.086	0.0256	0.000771
					Fat mass (449627)	AG × GET_UP	-0.0774	0.0439	0.0779
						AA × GET_UP	-0.153	0.0499	0.00211
					% Body-fat (450110)	AG × GET_UP	-0.05	0.03	0.096
						AA × GET_UP	-0.1	0.0341	0.00339
					Gene × Chronotype interaction
					BMI (403458)	AG × Chrono	-0.0317	0.0199	0.1109
						AA × Chrono	-0.012	0.0225	0.595
					Fat mass (402833)	AG × Chrono	-0.0665	0.0388	0.0865
						AA × Chrono	-0.0137	0.044	0.7551
					% Body-fat (403244)	AG × Chrono	-0.0403	0.0265	0.1285
						AA × Chrono	-0.0182	0.0301	0.5459
					Within-sex G×E interactions (GET_UP)
					BMI Females (244864)	AG × GET_UP	-0.0629	0.0322	0.0506
						AA × GET_UP	-0.104	0.0367	0.00439
					Fat mass Females (244797)	AG × GET_UP	-0.107	0.0628	0.088
						AA × GET_UP	-0.197	0.0715	0.00576
					% Body-fat Females (244860)	AG × GET_UP	-0.0566	0.0427	0.185
						AA × GET_UP	-0.0945	0.0487	0.0521
					BMI Males (205504)	AG × GET_UP	-0.00457	0.0313	0.884
						AA × GET_UP	-0.0245	0.0355	0.49
					Fat mass Males (204830)	AG × GET_UP	-0.0369	0.0612	0.547
						AA × GET_UP	-0.0711	0.0693	0.045
					% Body-fat Males (205250)	AG × GET_UP	-0.0425	0.0423	0.315
						AA × GET_UP	-0.0962	0.048	0.0448
					Within-sex G×E interactions (Chronotype)
					BMI Females (224639)	AG × Chrono	-0.0397	0.0289	0.1693
						AA × Chrono	-0.0317	0.0327	0.333
					Fat mass Females (224579)	AG × Chrono	-0.0825	0.0564	0.1431
						AA × Chrono	-0.0641	0.0639	0.3158
					% Body-fat Females (224636)	AG × Chrono	-0.0432	0.0383	0.259
						AA × Chrono	-0.0415	0.0434	0.34
					BMI Males (178819)	AG × Chrono	-0.0263	0.0265	0.321
						AA × Chrono	0.00857	0.03	0.775
					Fat mass Males (178254)	AG × Chrono	-0.0489	0.0517	0.344
						AA × Chrono	0.0474	0.0586	0.419
					% Body-fat Males (178608)	AG × Chrono	-0.037	0.0357	0.3
						AA × Chrono	0.0125	0.0405	0.757
					Gene × Shift-work interaction
					BMI (42486)	AG × Sometimes	-0.00166	0.139	0.991
						AA × Sometimes	0.142	0.157	0.368
						AG × Usually	0.0944	0.227	0.677
						AA × Usually	0.0707	0.258	0.784
						AG × Always	0.0517	0.177	0.771
						AA × Always	0.0921	0.203	0.649
