# Supplementary material for: Circadian ADCY3 Ser107Pro variant bridges difficulty awakening in the morning and adiposity
Source: iScience. 2025 Dec 30;29(2):114587. doi: 10.1016/j.isci.2025.114587 (PMC12860998; doi:10.1016/j.isci.2025.114587)
Supplement: Table S9. Circadian periodicity statistics for Adcy3 and core clock genes in mice [file mmc10.xlsx]

## Sheet: S9 ADCY3 Periodicity in Mice
Table S8: Rhymicity of ADCY3 and core circadian gene in C57Bl6 mice.
Periodicity was assessed using MetaCycle R package, and the RNAseq data were obtained from NCBI Geo (GSE54651). The 6-week-old mice were entrained to a 12h:12h light:dark schedule for 1 week, then placed in constant darkness, and tissues were harvested at circadian time CT 22-64 every 6 hours. Tissues were White Adipose (WAT), Brown Adipose (BAT), hypothalamus (HYP), Cerebellum (CER), Liver (Live…
				Tissue	Gene	JTK Pvalue	JTK Qvalue	Meta2d P-value	Meta2d Qvalue	Meta2d Period (hr)	Meta2d Phase (hr)
				White Adipose (WAT)	Adcy3	0.00476191	1	0.000381993	0.21789	21.479	10.9626
					Bmal1 (Arntl)	0.0208333	1	0.00321594	0.416623	23.8575	22.0422
					Clock	0.0208333	1	0.0010583	0.29522	23.3254	0.322245
					Per1	0.37381	1	0.105016	1	22.3772	12.2815
					Per2	0.37381	1	0.0869199	1	23.6543	14.7712
					Per3	0.00476191	1	0.000600204	0.235469	23.2217	12.3233
				Brown Adipose (BAT)	Adcy3	0.0208333	0.803418	0.000612265	0.0745678	21.8243	11.9414
					Bmal1 (Arntl)	0.0208333	0.803418	0.00340586	0.126987	23.9926	22.9416
					Clock	0.00476191	0.742799	0.000339971	0.069222	22.1791	2.93973
					Per1	0.732143	1	0.0393594	0.411433	21.801	14.0182
					Per2	0.169643	1	0.00615982	0.165898	22.522	16.2428
					Per3	0.0660714	1	0.00859376	0.193713	23.9053	13.0084
				Hypothalamus (HYP)	Adcy3	1	1	0.701792	1	27.3333	11.1963
					Bmal1 (Arntl)	0.0660714	1	0.00148875	0.140068	23.5528	23.2102
					Clock	1	1	0.675106	1	24.0415	21.7703
					Per1	0.732143	1	0.216825	1	19.3647	17.6128
					Per2	0.37381	1	0.317226	1	23.2697	14.7083
					Per3	0.0660714	1	0.00833663	0.280703	23.2726	12.8776
				Cerebellum (CER)	Adcy3	0.37381	1	0.74299	1	22.9855	6.11186
					Bmal1 (Arntl)	0.169643	1	0.0166649	0.268039	24.0819	3.05249
					Clock	0.169643	1	0.11882	0.825775	26.7677	24.119
					Per1	0.37381	1	0.0101511	0.207125	21.9922	14.3616
					Per2	0.169643	1	0.025551	0.341905	23.1851	16.1353
					Per3	0.0660714	1	0.00712361	0.171614	22.5737	13.9208
				Liver (LIV)	Adcy3	1	1	0.495216	1	24.4332	8.78089
					Bmal1 (Arntl)	0.00476191	0.805247	2.77e-05	0.0181071	22.7804	22.7613
					Clock	0.169643	1	0.00833973	0.159279	22.9926	1.14796
					Per1	0.169643	1	0.0119731	0.193978	22.2009	13.7162
					Per2	0.37381	1	0.00746459	0.149794	24.2667	15.1433
					Per3	0.0208333	0.893589	0.00149622	0.0723812	23.2437	12.6302
				Aorta (AOR)	Adcy3	1	1	0.289869	1	24.0565	18.0151
					Bmal1 (Arntl)	0.0208333	1	0.00247799	0.144154	23.3809	0.272705
					Clock	0.0208333	1	0.000577245	0.0834668	22.9926	1.03933
					Per1	0.732143	1	0.0357678	0.501077	21.9621	13.7139
					Per2	0.37381	1	0.0522566	0.611479	23.2807	14.8001
					Per3	0.00476191	1	0.000240643	0.0634013	23.0744	12.8576
